# Supplementary material for: catena-Poly[[bis­(pyrazine-2-carbox­amide-κN 4)mercury(II)]-di-μ-bromido]
Source: Acta Crystallogr Sect E Struct Rep Online. 2010 Jan 16;66(Pt 2):m158. doi: 10.1107/S1600536810001182 (PMC2979956; doi:10.1107/S1600536810001182)
Supplement: Supplementary file 2 [file e-66-0m158-Isup2.hkl]

#
# h,k,l, Fc-squared, Fo-squared, sigma(Fo-squared) and status flag
#
data_I
_shelx_title ' KH286/87.2.1 KHAVASI/ SBU'
_shelx_refln_list_code          4
_shelx_F_calc_maximum      118.75
_exptl_crystal_F_000      2192.00
_reflns_d_resolution_high  0.7299
 
loop_
 _symmetry_equiv_pos_as_xyz
 'x, y, z'
 '-x, -y, -z'
 
_cell_length_a     3.9628
_cell_length_b     6.5162
_cell_length_c    15.0388
_cell_angle_alpha 101.783
_cell_angle_beta   93.418
_cell_angle_gamma  95.214
 
_shelx_F_squared_multiplier     1.000
 
loop_
 _refln_index_h
 _refln_index_k
 _refln_index_l
 _refln_F_squared_calc
 _refln_F_squared_meas
 _refln_F_squared_sigma
 _refln_observed_status
   1   0   0     4127.01     3092.20     13.38 o
   2   0   0     2431.39     2002.50    121.69 o
   3   0   0     3503.87     2813.41    356.06 o
   4   0   0       20.56       24.17      2.88 o
   5   0   0      193.11      199.00      4.03 o
  -5   1   0      460.65      462.92      4.77 o
  -4   1   0      322.70      319.01      3.85 o
  -3   1   0      421.60      363.36      3.75 o
  -1   1   0      494.81      332.90      4.91 o
   0   1   0     5384.41     3265.83    346.27 o
   2   1   0       22.32       31.29      8.02 o
   3   1   0     1890.34     1598.02    302.30 o
   4   1   0      475.39      524.09      5.72 o
   5   1   0       11.61       12.91      2.89 o
  -5   2   0       92.80       89.54      3.34 o
  -4   2   0     1526.90     1532.39      6.22 o
  -3   2   0       96.28       87.96      3.10 o
  -2   2   0     4682.66     3782.51      9.04 o
   0   2   0       92.07       97.23     15.75 o
   1   2   0     4914.60     6680.93    348.68 o
   2   2   0     2087.92     2388.79    419.51 o
   3   2   0       55.28       80.43     20.45 o
   4   2   0      644.46      891.81     12.51 o
   5   2   0       33.55       35.04      4.52 o
  -5   3   0       37.78       44.42      3.37 o
  -4   3   0      818.16      822.68      4.40 o
  -3   3   0     1820.69     1545.18      6.04 o
  -2   3   0      134.13      108.45      3.19 o
  -1   3   0     4044.46     3402.11   1862.45 o
   0   3   0     1405.44     1314.22    255.62 o
   1   3   0      165.65      148.67     18.62 o
   2   3   0     3765.30     4189.73    390.04 o
   3   3   0      144.68      153.73     28.66 o
   4   3   0       87.24       91.46      3.91 o
  -5   4   0      251.57      239.69      5.01 o
  -4   4   0       34.56       36.83      3.20 o
  -3   4   0     2277.55     1943.74      6.51 o
  -2   4   0     1271.79      931.26      4.60 o
  -1   4   0      268.48      237.54     50.21 o
   0   4   0     7240.04     8355.00   1809.36 o
   1   4   0      380.02      415.89     68.00 o
   2   4   0      553.47      594.49     75.93 o
   3   4   0      730.52      684.78    201.17 o
   4   4   0        3.31        2.45      4.48 o
  -4   5   0      196.41      174.59      2.31 o
  -3   5   0      268.10      230.29     17.59 o
  -2   5   0     3479.48     3210.46    840.24 o
  -1   5   0      112.82       82.35     11.61 o
   0   5   0     1483.33     1861.62    277.60 o
   1   5   0     1847.12     2012.76    211.10 o
   2   5   0        7.32        7.58      3.36 o
   3   5   0      308.52      222.27     71.95 o
   4   5   0       65.78       51.33      4.67 o
  -4   6   0      529.02      502.19     25.12 o
  -3   6   0        6.83       12.54      5.55 o
  -2   6   0      681.97      700.56     85.29 o
  -1   6   0      835.00      893.20     82.78 o
   0   6   0        5.46        4.26      2.95 o
   1   6   0      706.65      874.88     77.61 o
   2   6   0      133.65      131.47     37.08 o
   3   6   0        3.03        3.25      2.26 o
  -3   7   0      395.10      404.11     30.72 o
  -2   7   0       35.90       34.00      3.37 o
  -1   7   0      805.10      885.26     54.16 o
   0   7   0      272.36      312.59     35.86 o
   1   7   0       45.46       41.01      3.82 o
   2   7   0      263.17      228.01     42.05 o
  -2   8   0       66.26       72.37      6.20 o
  -1   8   0       25.48       27.07      4.31 o
   0   8   0      477.26      548.76    106.16 o
   1   8   0       11.48       11.21      2.26 o
  -1  -8   1       53.07       51.40      5.98 o
   0  -8   1      442.97      450.87     81.35 o
   1  -8   1       35.79       35.26      6.01 o
   2  -8   1      180.22      205.70     14.26 o
  -2  -7   1      228.79      182.79     25.97 o
  -1  -7   1        1.67        5.54      3.15 o
   0  -7   1      198.90      258.68     66.73 o
   1  -7   1      637.40      786.47     64.90 o
   2  -7   1        5.47       10.43      2.16 o
   3  -7   1      499.55      554.56     26.37 o
  -3  -6   1        0.65        5.34      4.09 o
  -2  -6   1      312.64      275.23     69.72 o
  -1  -6   1      715.28      761.49     60.24 o
   0  -6   1        6.69       11.15      2.31 o
   1  -6   1     2133.10     2220.24    195.88 o
   2  -6   1      478.16      480.94     32.86 o
   3  -6   1      115.93      125.04     22.29 o
   4  -6   1      731.52      809.99    193.69 o
  -4  -5   1       98.84       83.29      4.77 o
  -3  -5   1      251.82      216.18     44.28 o
  -2  -5   1       59.10       53.75      3.65 o
  -1  -5   1     2839.86     2704.31    366.03 o
   0  -5   1      553.17      686.51     79.07 o
   1  -5   1      533.83      562.67     76.88 o
   2  -5   1     3028.16     2905.96    635.39 o
   3  -5   1      112.31       93.05      4.22 o
   4  -5   1      325.82      283.83      3.37 o
  -4  -4   1        8.32        8.66      4.40 o
  -3  -4   1      907.41      882.63     95.17 o
  -2  -4   1      180.49      168.75      8.99 o
  -1  -4   1      234.88      213.71     26.47 o
   0  -4   1     3617.05     3993.65    996.85 o
   1  -4   1      298.74      246.82     58.83 o
   2  -4   1     1606.27     1146.69     54.60 o
   3  -4   1     2134.82     1700.66      6.39 o
   4  -4   1       72.34       59.63      3.86 o
   5  -4   1      357.44      339.46      3.38 o
  -4  -3   1       51.31       58.37     15.08 o
  -3  -3   1      374.04      396.96     89.13 o
  -2  -3   1     2955.83     3261.70    296.69 o
  -1  -3   1       93.81      138.98     21.36 o
   0  -3   1     4444.43     4265.29    760.46 o
   1  -3   1     7703.60     5172.59     12.07 o
   2  -3   1       21.65       21.25      2.16 o
   3  -3   1     2649.48     2198.29      6.61 o
   4  -3   1      531.20      542.34      4.61 o
   5  -3   1       17.90       20.30      2.38 o
  -5  -2   1       53.19       64.48      3.42 o
  -4  -2   1      570.20      649.36    138.38 o
  -3  -2   1       14.69       19.29      4.02 o
  -2  -2   1      869.87      864.40    189.99 o
  -1  -2   1     4370.39     6352.70    820.01 o
   0  -2   1      185.71      143.67      8.04 o
   2  -2   1     1835.38     1405.02      6.46 o
   3  -2   1      389.35      339.78      3.27 o
   4  -2   1     1594.97     1582.54      6.50 o
   5  -2   1       29.85       27.19      9.47 o
  -5  -1   1        4.68       10.02      3.24 o
  -4  -1   1      798.37      704.13    160.97 o
  -3  -1   1     1509.26     1337.61    209.58 o
  -2  -1   1      660.77      609.62     74.35 o
   0  -1   1     6783.28     6939.58     89.01 o
   3  -1   1      164.18      148.62      3.21 o
   4  -1   1      442.62      443.69      4.09 o
   5  -1   1      420.94      353.43     78.20 o
  -5   0   1      146.16      155.87      3.78 o
  -4   0   1       50.20       51.50      2.98 o
  -3   0   1     3476.15     3016.55    300.96 o
  -2   0   1     1126.12      878.48     57.64 o
  -1   0   1     4583.84     3747.22     12.59 o
   1   0   1      173.65      131.22      4.17 o
   2   0   1     4349.21     3545.38     11.10 o
   3   0   1     2367.34     2147.43      7.84 o
   4   0   1       25.14       27.54      2.92 o
   5   0   1      328.93      310.54     49.68 o
  -5   1   1      511.78      537.27      4.96 o
  -4   1   1      145.07      149.34      3.30 o
  -3   1   1     1326.98     1180.70     64.06 o
  -2   1   1     8526.33     6951.18     12.38 o
  -1   1   1       68.74       58.21      2.04 o
   0   1   1     2289.88     2184.07    490.86 o
   1   1   1     6192.87     7870.75     22.80 o
   2   1   1       20.26       22.33      4.05 o
   3   1   1     1881.54     2390.61    439.92 o
   4   1   1      355.20      463.85     56.90 o
   5   1   1       27.50       33.30      7.76 o
  -5   2   1      177.93      208.69      3.72 o
  -4   2   1     1140.35     1150.34      5.44 o
  -3   2   1       75.84       74.37      3.02 o
  -2   2   1     2858.47     2210.07      7.09 o
  -1   2   1     4183.03     2906.57      9.28 o
   0   2   1      119.71      131.56     11.54 o
   1   2   1    10271.29    12215.12     25.86 o
   2   2   1     1260.25     1648.69    342.03 o
   3   2   1      149.07      199.03      6.85 o
   4   2   1      770.98     1039.89    181.22 o
   5   2   1        9.88       13.25      4.29 o
  -5   3   1       13.85       15.02      3.23 o
  -4   3   1      957.03     1013.39      5.25 o
  -3   3   1     1452.64     1294.50      4.95 o
  -2   3   1       39.37       32.74      2.88 o
  -1   3   1     9020.85     5823.24     11.89 o
   0   3   1     1435.67     1431.03    311.84 o
   1   3   1      552.98      594.73     64.17 o
   2   3   1     3257.22     3572.74    747.08 o
   3   3   1       44.50       28.68     20.68 o
   4   3   1      179.68      201.86      4.46 o
  -5   4   1      162.62      155.16      3.26 o
  -4   4   1       86.06       85.52      2.45 o
  -3   4   1     2913.26     2404.45      6.40 o
  -2   4   1      484.78      344.75      3.81 o
  -1   4   1     1792.24     1713.55    655.36 o
   0   4   1     6047.21     5987.14   1208.64 o
   1   4   1      122.25      127.74     11.60 o
   2   4   1     1033.15     1031.04    138.23 o
   3   4   1      572.37      632.59      6.25 o
   4   4   1        5.54       17.03      4.82 o
  -4   5   1       47.15       48.15      3.16 o
  -3   5   1      434.54      374.29      3.78 o
  -2   5   1     1814.55     1857.02    872.09 o
  -1   5   1       11.64       11.38      1.44 o
   0   5   1     1283.44     1491.49    251.98 o
   1   5   1      879.65      847.12    159.22 o
   2   5   1        4.36        3.84      2.42 o
   3   5   1      321.06      291.13      5.46 o
   4   5   1       27.40       16.79      3.38 o
  -4   6   1      445.09      421.99     46.25 o
  -3   6   1       27.93       37.55      8.92 o
  -2   6   1      785.69      812.10    114.79 o
  -1   6   1      824.59      793.42     89.26 o
   0   6   1       46.82       53.42      6.83 o
   1   6   1      879.68      960.81    127.41 o
   2   6   1       89.62       81.11     17.12 o
   3   6   1       12.81        2.72      4.23 o
  -3   7   1      217.35      212.38     27.62 o
  -2   7   1       24.47       25.00      2.94 o
  -1   7   1     1207.83     1301.60    104.92 o
   0   7   1      156.08      176.29     24.27 o
   1   7   1       37.81       40.61      4.27 o
   2   7   1      227.99      192.54     27.62 o
  -2   8   1       63.04       79.12      7.30 o
  -1   8   1       95.84      106.81     10.92 o
   0   8   1      243.56      280.63     62.07 o
   1   8   1        1.67        4.24      2.43 o
  -1  -8   2       26.25       25.91      2.36 o
   0  -8   2      363.08      406.77     57.17 o
   1  -8   2        1.97        4.69      2.02 o
   2  -8   2      267.83      350.48     25.79 o
  -2  -7   2      213.43      160.23     42.93 o
  -1  -7   2        2.10        4.81      2.49 o
   0  -7   2      647.18      889.61      7.21 o
   1  -7   2      464.76      547.62     34.29 o
   2  -7   2       23.18       28.21      2.32 o
   3  -7   2      759.63      833.24     69.22 o
  -3  -6   2        7.63        7.16      5.85 o
  -2  -6   2      618.18      555.25    101.09 o
  -1  -6   2      459.24      432.40     38.44 o
   0  -6   2      103.01      140.62      4.19 o
   1  -6   2     2241.57     2532.64    145.45 o
   2  -6   2      286.18      283.38     30.48 o
   3  -6   2      246.40      254.86     42.69 o
   4  -6   2      749.72      837.79    210.02 o
  -4  -5   2      138.19       99.58     25.63 o
  -3  -5   2      111.82       88.65      9.09 o
  -2  -5   2       16.89       14.19      2.19 o
  -1  -5   2     1868.38     1644.01    178.90 o
   0  -5   2      402.72      465.85     46.24 o
   1  -5   2      685.45      703.46     57.25 o
   2  -5   2     2962.05     2782.09    474.46 o
   3  -5   2      119.68       99.02      8.76 o
   4  -5   2      490.18      434.18     22.96 o
  -4  -4   2       38.83       29.41      2.82 o
  -3  -4   2      882.68      849.25     95.84 o
  -2  -4   2       63.41       68.68      7.47 o
  -1  -4   2      895.27      898.13     30.31 o
   0  -4   2     5921.76     6627.65   1081.73 o
   1  -4   2       13.40       11.05      4.10 o
   2  -4   2     2639.54     1918.01    141.10 o
   3  -4   2     1866.72     1534.08     27.04 o
   4  -4   2       19.00       14.44      1.99 o
   5  -4   2      405.30      376.46     60.16 o
  -4  -3   2        1.94       -0.56      3.94 o
  -3  -3   2      175.21      197.58     36.43 o
  -2  -3   2     2399.09     2932.81    366.17 o
  -1  -3   2      113.26      142.76      9.36 o
   0  -3   2     7527.67     7219.42    946.20 o
   1  -3   2     3720.69     3171.76   1425.48 o
   2  -3   2      194.74      151.37     10.24 o
   3  -3   2     3090.98     2393.13    178.39 o
   4  -3   2      114.09       99.43      8.50 o
   5  -3   2       51.53       53.55      5.50 o
  -5  -2   2      105.58      115.33      4.58 o
  -4  -2   2      507.78      477.96    140.82 o
  -3  -2   2       40.20       39.24      8.62 o
  -1  -2   2     4062.47     6096.02     18.94 o
   0  -2   2      110.37      138.21      5.50 o
   2  -2   2      963.49      727.67      4.75 o
   3  -2   2      646.76      566.96      4.64 o
   4  -2   2     1628.98     1368.22    204.56 o
   5  -2   2       80.52       73.98     13.71 o
  -5  -1   2        5.14        4.84      3.26 o
  -4  -1   2      899.89      848.49    163.89 o
  -3  -1   2     1043.95      903.44    127.29 o
  -2  -1   2     1726.08     1565.68    165.32 o
   0  -1   2     1961.01     3255.31     48.86 o
   1  -1   2     5918.94     3237.07     13.85 o
   3  -1   2       72.92       66.74      3.03 o
   4  -1   2      815.49      768.14      5.02 o
   5  -1   2      332.42      338.02     58.45 o
  -5   0   2       90.32       91.71      3.44 o
  -4   0   2      195.85      186.82     26.65 o
  -3   0   2     3768.61     3330.19    292.93 o
  -2   0   2      142.72      118.43      5.94 o
  -1   0   2      239.20      203.81      5.53 o
   1   0   2       17.71       25.30      4.11 o
   2   0   2     3101.07     2541.43     10.48 o
   3   0   2     2254.45     1983.28      7.88 o
   4   0   2       75.35       76.66     14.85 o
   5   0   2      367.90      411.96     69.35 o
  -5   1   2      422.83      428.18      4.60 o
  -4   1   2       66.05       70.21      3.06 o
  -3   1   2     1181.10     1041.10     58.15 o
  -2   1   2     5248.27     4201.89     50.72 o
  -1   1   2      148.19      115.93      2.35 o
   1   1   2     5698.00     6138.57    124.55 o
   2   1   2       92.21      108.55     13.71 o
   3   1   2     2941.50     3751.92    699.94 o
   4   1   2      116.62      138.28     26.38 o
   5   1   2       21.56       29.78      4.31 o
  -5   2   2      227.92      232.84      3.16 o
  -4   2   2      909.28      936.56      5.05 o
  -3   2   2        8.55       11.57      1.63 o
  -2   2   2     5250.64     4219.73      6.45 o
  -1   2   2     2951.16     2238.87     55.99 o
   0   2   2      125.19      117.99     25.07 o
   1   2   2     8765.49     7928.22    824.99 o
   2   2   2      410.04      496.30      5.74 o
   3   2   2      422.49      562.25      5.96 o
   4   2   2      624.17      859.18      6.98 o
   5   2   2        6.54       -2.37      4.37 o
  -5   3   2       20.63       21.50      3.29 o
  -4   3   2     1340.44     1439.36      5.30 o
  -3   3   2      801.73      735.43      4.43 o
  -2   3   2     1030.20      889.20      4.72 o
  -1   3   2    10073.76     6972.13     12.32 o
   0   3   2      805.84      788.17    173.44 o
   1   3   2     2387.03     2154.98    223.42 o
   2   3   2     2945.05     3809.92     13.24 o
   3   3   2       56.65       74.34      5.57 o
   4   3   2      250.90      322.92      6.58 o
  -5   4   2       76.92       68.33      2.75 o
  -4   4   2      163.12      158.48      3.47 o
  -3   4   2     1990.17     1663.60      5.75 o
  -2   4   2      128.62       99.00      3.02 o
  -1   4   2     1345.02     1257.68    487.73 o
   0   4   2     3099.73     2856.24    597.37 o
   1   4   2       28.93       29.98      7.03 o
   2   4   2      879.29      826.46    126.02 o
   3   4   2      283.07      318.73      4.46 o
   4   4   2        0.80       18.64      5.06 o
  -4   5   2       28.61       30.06      3.07 o
  -3   5   2      435.99      396.10      3.74 o
  -2   5   2     1506.44     1579.21    753.34 o
  -1   5   2       57.10       46.84      4.95 o
   0   5   2     1757.53     1687.96    221.80 o
   1   5   2      703.36      819.67    115.29 o
   2   5   2       20.83       19.16      2.34 o
   3   5   2      364.90      325.41      5.57 o
  -4   6   2      314.16      268.85     17.06 o
  -3   6   2       22.82       30.24     10.55 o
  -2   6   2     1606.88     1508.12    260.14 o
  -1   6   2      690.53      638.84     68.57 o
   0   6   2       20.73       20.83      3.79 o
   1   6   2      863.85     1003.95    166.14 o
   2   6   2       11.21       13.16      5.98 o
   3   6   2       12.17       22.01      4.47 o
  -3   7   2      136.15      148.86     21.79 o
  -2   7   2       78.03       88.61      4.98 o
  -1   7   2      695.43      742.21     71.07 o
   0   7   2        5.21       10.42      2.63 o
   1   7   2      139.35      141.16     21.83 o
   2   7   2      199.73      165.89     27.37 o
  -2   8   2       17.90       22.54      2.09 o
  -1   8   2      114.70      119.83      4.04 o
   0   8   2      217.85      233.40     40.70 o
   1   8   2        2.49        5.82      2.68 o
  -1  -8   3       93.97      114.76      4.98 o
   0  -8   3      261.13      351.36      5.32 o
   1  -8   3        1.28        9.46      3.81 o
   2  -8   3      420.59      536.10     47.24 o
  -2  -7   3      195.23      146.12     33.71 o
  -1  -7   3       11.34       13.37      2.98 o
   0  -7   3      922.47     1136.42      7.26 o
   1  -7   3      394.14      480.35      4.60 o
   2  -7   3      105.91      119.32      5.33 o
   3  -7   3      943.46     1119.45     88.55 o
  -3  -6   3        0.82       -0.32      3.16 o
  -2  -6   3      537.11      481.69     37.38 o
  -1  -6   3      299.34      266.96      6.47 o
   0  -6   3      114.82      128.05     10.13 o
   1  -6   3     2169.86     2538.15      7.14 o
   2  -6   3      167.04      183.87     15.10 o
   3  -6   3      342.17      343.28     44.13 o
   4  -6   3      592.26      637.21    148.81 o
  -4  -5   3      152.05      111.31     18.98 o
  -3  -5   3       36.40       32.75      2.83 o
  -2  -5   3       81.82       70.51      7.37 o
  -1  -5   3     2555.64     2234.00    107.41 o
   0  -5   3       48.85       54.30      8.50 o
   1  -5   3     1478.81     1538.13     73.61 o
   2  -5   3     3543.43     3209.40    356.64 o
   3  -5   3       31.38       37.51      6.57 o
   4  -5   3      689.80      628.02     62.26 o
  -4  -4   3       18.50       12.61      2.75 o
  -3  -4   3      799.76      867.29    120.14 o
  -2  -4   3       69.59       81.43      3.04 o
  -1  -4   3     2143.26     2291.96    113.17 o
   0  -4   3     3553.92     3892.44    251.48 o
   1  -4   3       29.45       29.69      4.67 o
   2  -4   3     3209.97     2540.32      7.67 o
   3  -4   3      317.38      239.52      2.94 o
   4  -4   3       23.62       24.58      1.79 o
   5  -4   3      455.18      471.06      5.30 o
  -4  -3   3        2.01        0.04      2.66 o
  -3  -3   3      988.78     1018.26    278.22 o
  -2  -3   3     1941.32     2344.62    462.75 o
  -1  -3   3       11.30       18.88      2.84 o
   0  -3   3     8669.20     9066.09    184.35 o
   1  -3   3     2653.37     2132.74    247.40 o
   2  -3   3      536.29      402.81      4.43 o
   3  -3   3     3468.85     2665.52    163.19 o
   4  -3   3      358.43      327.76     47.09 o
   5  -3   3      202.78      194.93     19.88 o
  -5  -2   3      146.71      152.84     20.00 o
  -4  -2   3      482.56      445.82    117.53 o
  -3  -2   3      331.22      321.32     67.84 o
  -1  -2   3     2417.48     3128.17    170.12 o
   0  -2   3     2705.01     3486.34     18.60 o
   1  -2   3     9189.08     6299.75     16.41 o
   2  -2   3      287.67      206.15      3.47 o
   3  -2   3     1169.51      900.97    139.03 o
   4  -2   3     1552.03     1352.45    246.24 o
   5  -2   3       17.85       17.68      1.89 o
  -5  -1   3       16.71       18.60      3.31 o
  -4  -1   3     1021.42      994.33    163.27 o
  -3  -1   3      216.54      199.15     23.79 o
  -2  -1   3       64.22       53.60      6.43 o
   0  -1   3      275.10      393.60      8.40 o
   1  -1   3     2730.88     2068.35    368.30 o
   2  -1   3     8118.04     4818.93     14.31 o
   3  -1   3      191.86      152.44     25.62 o
   4  -1   3     1092.11     1041.36    181.73 o
   5  -1   3      164.99      161.43     23.00 o
  -5   0   3       46.11       44.40      2.52 o
  -4   0   3      263.88      260.29     33.54 o
  -3   0   3     2960.15     2654.48    192.68 o
  -2   0   3      145.69      119.19      8.02 o
   1   0   3       33.86       78.11     18.85 o
   2   0   3     7260.28     8644.93     19.99 o
   3   0   3      857.25      840.87    158.30 o
   4   0   3       27.96       28.38      4.04 o
   5   0   3      345.04      368.39     19.38 o
  -5   1   3      341.26      355.17      4.33 o
  -4   1   3        5.48        6.82      7.84 o
  -3   1   3     1686.32     1518.86     83.27 o
  -2   1   3     3385.64     2827.79     59.97 o
  -1   1   3       17.43       18.36      1.92 o
   1   1   3     2012.01     1691.50     33.39 o
   2   1   3      644.72      767.93      7.46 o
   3   1   3     2265.14     2936.96    186.43 o
   4   1   3       51.28       68.23      5.89 o
   5   1   3       72.41       84.52      4.29 o
  -5   2   3      357.78      400.58      4.41 o
  -4   2   3      631.81      650.71      4.41 o
  -3   2   3      258.93      245.12      7.83 o
  -2   2   3     7591.65     6540.91     10.86 o
  -1   2   3     2060.31     1613.21     72.16 o
   0   2   3     3270.15     2927.91    446.60 o
   1   2   3     8953.66     7534.21    759.77 o
   2   2   3      507.90      546.17      5.85 o
   3   2   3      703.67      927.82      7.81 o
   4   2   3      591.54      785.63      7.88 o
  -5   3   3       39.90       36.82      2.38 o
  -4   3   3     1144.60     1218.09      5.47 o
  -3   3   3      340.37      291.49      2.82 o
  -2   3   3      815.44      643.97      3.64 o
  -1   3   3     5941.82     4016.27      8.90 o
   0   3   3      310.79      276.49     48.13 o
   1   3   3     1358.92     1276.52    148.19 o
   2   3   3     1781.12     2115.72      9.28 o
   3   3   3        2.66       -1.64      3.96 o
   4   3   3      230.52      325.81      7.08 o
  -4   4   3      146.81      149.41      2.62 o
  -3   4   3     1605.19     1368.21      5.27 o
  -2   4   3      103.76       87.10      2.21 o
  -1   4   3     1947.60     1920.05    739.81 o
   0   4   3     2763.06     2314.69    418.32 o
   1   4   3       19.55       27.67      5.95 o
   2   4   3     1317.01     1699.92      9.79 o
   3   4   3      134.27      160.92      5.70 o
   4   4   3        7.70       11.94      5.32 o
  -4   5   3       20.81       21.22      2.13 o
  -3   5   3     1111.07      933.35      4.15 o
  -2   5   3     1406.87     1478.72    777.33 o
  -1   5   3        6.37        7.42      5.50 o
   0   5   3     1964.39     1745.40    273.77 o
   1   5   3      166.51      202.15     39.44 o
   2   5   3       14.92       12.99      3.37 o
   3   5   3      293.32      330.07      5.82 o
  -4   6   3      197.33      151.79      2.81 o
  -3   6   3       53.38       77.89     37.58 o
  -2   6   3     1150.97     1153.00    398.50 o
  -1   6   3       92.65       90.64      6.58 o
   0   6   3      236.05      238.07     31.93 o
   1   6   3      822.42      914.34    128.78 o
   2   6   3       16.85       11.63      3.11 o
   3   6   3       82.22       61.73      3.67 o
  -3   7   3       63.91       71.10      8.47 o
  -2   7   3       90.00       97.64      2.44 o
  -1   7   3      565.39      576.87     63.30 o
   0   7   3       22.73       26.38      2.17 o
   1   7   3      139.30      146.41     22.90 o
   2   7   3      149.20      135.63     38.03 o
  -2   8   3        1.88        3.08      1.69 o
  -1   8   3      186.59      180.15     21.27 o
   0   8   3      167.70      182.48     25.70 o
  -1  -8   4      208.46      204.74      8.87 o
   0  -8   4      275.98      293.64      4.95 o
   1  -8   4       23.45       26.48      8.38 o
   2  -8   4      652.88      842.85     74.39 o
  -2  -7   4      133.27       94.39     20.26 o
  -1  -7   4        4.73        7.90      2.86 o
   0  -7   4      881.37     1029.45     33.38 o
   1  -7   4      188.77      265.77      5.27 o
   2  -7   4      120.71      131.51     12.15 o
   3  -7   4      850.85      973.51     78.03 o
  -3  -6   4        2.48        0.82      2.07 o
  -2  -6   4      683.11      562.61     21.74 o
  -1  -6   4       92.98       77.97      5.08 o
   0  -6   4      442.37      504.16     32.18 o
   1  -6   4     3351.92     4095.84     10.31 o
   2  -6   4       62.64       64.64      3.90 o
   3  -6   4      612.02      641.69     49.93 o
   4  -6   4      460.93      501.29    119.83 o
  -4  -5   4      159.42      108.16     15.41 o
  -3  -5   4       36.38       34.41      2.83 o
  -2  -5   4      314.60      327.17     16.87 o
  -1  -5   4     1871.43     1700.99     72.48 o
   0  -5   4        8.97       13.22      4.22 o
   1  -5   4     1787.85     1947.16      8.19 o
   2  -5   4      669.95      663.14     76.22 o
   3  -5   4        7.04        8.55      2.38 o
   4  -5   4      847.69      803.34     81.90 o
  -4  -4   4       89.03       75.65     16.93 o
  -3  -4   4      680.70      783.00    130.66 o
  -2  -4   4        4.18        4.94      2.32 o
  -1  -4   4     2909.95     3197.28    167.86 o
   0  -4   4     3044.37     2930.23     84.31 o
   1  -4   4      167.84      151.47      3.50 o
   2  -4   4     3621.50     2823.77      8.31 o
   3  -4   4      926.17      729.71     49.09 o
   4  -4   4      217.93      178.90      9.85 o
  -4  -3   4       46.41       38.39      7.68 o
  -3  -3   4     1313.87     1404.12    333.29 o
  -2  -3   4     1305.90     1531.28    232.11 o
  -1  -3   4      403.76      557.47     51.89 o
   0  -3   4     6823.33     6941.68     89.26 o
   1  -3   4      907.99      808.87      6.15 o
   2  -3   4      988.37      777.38      5.68 o
   3  -3   4     4490.81     3573.56     93.98 o
   4  -3   4      122.51      109.66     13.99 o
   5  -3   4      243.58      231.39     16.01 o
  -5  -2   4      176.58      131.84     33.03 o
  -4  -2   4      162.82      163.95     33.84 o
  -3  -2   4       14.49       13.98      4.06 o
  -2  -2   4     4403.89     4450.17    448.50 o
  -1  -2   4     1042.81     1287.73     45.52 o
   0  -2   4     1119.26     1789.76      8.85 o
   1  -2   4    14101.03     9246.92     21.22 o
   2  -2   4      431.26      316.12      4.81 o
   3  -2   4     1800.81     1400.73    120.17 o
   4  -2   4      738.80      688.01     80.40 o
   5  -2   4        6.20       10.13      1.97 o
  -5  -1   4       32.70       26.64      2.55 o
  -4  -1   4      914.57      934.84    146.86 o
  -3  -1   4       98.35       91.06      9.14 o
  -2  -1   4     1710.89     1643.33    104.89 o
   0  -1   4      119.29      195.51      4.02 o
   2  -1   4     3699.57     3467.66    481.01 o
   3  -1   4       32.25       31.46      3.44 o
   4  -1   4     1171.23     1143.79    132.15 o
   5  -1   4      135.82      138.19      7.04 o
  -5   0   4        7.73       11.20      3.11 o
  -4   0   4      328.52      305.84     30.99 o
  -3   0   4     2176.97     1974.07    222.08 o
  -2   0   4       25.39       24.74      2.57 o
   0   0   4     5181.31     4741.10     14.97 o
   1   0   4      622.99      628.71     69.68 o
   2   0   4     4537.28     4329.74     13.69 o
   3   0   4      310.53      301.32     27.92 o
   4   0   4      119.88      123.95     11.02 o
   5   0   4      340.32      380.38     92.35 o
  -5   1   4      271.55      318.53      4.02 o
  -4   1   4       39.23       37.71      1.75 o
  -3   1   4     2884.67     2760.26    129.51 o
  -2   1   4     2375.09     1999.84     32.49 o
  -1   1   4     1687.08     1470.73     18.75 o
   1   1   4     2407.86     2030.87    410.74 o
   2   1   4     1107.04     1072.48      7.06 o
   3   1   4     2668.24     3058.91     11.38 o
   4   1   4       77.90       72.42      4.15 o
   5   1   4      124.87      143.50      5.85 o
  -5   2   4      369.42      427.39      4.44 o
  -4   2   4      354.81      346.89     11.72 o
  -3   2   4      281.27      282.64     12.13 o
  -2   2   4     5723.55     4847.95     93.87 o
  -1   2   4     1238.35     1048.74     40.80 o
   0   2   4     1243.48     1119.21    153.49 o
   1   2   4     6942.73     6646.48    496.36 o
   2   2   4       52.92       61.01      5.25 o
   3   2   4      736.09      785.98      6.29 o
   4   2   4      339.67      435.52      6.84 o
  -5   3   4       32.11       30.91      2.41 o
  -4   3   4      974.31     1043.44      5.17 o
  -3   3   4      168.41      156.10      9.86 o
  -2   3   4     1133.48      964.85     34.67 o
  -1   3   4     5366.45     4894.62   1196.98 o
   0   3   4       18.73       20.90      7.44 o
   1   3   4     2694.13     2677.06    340.13 o
   2   3   4      769.66      853.69      7.68 o
   3   3   4        3.10       19.91      4.12 o
   4   3   4      284.51      284.90      5.26 o
  -4   4   4      416.87      450.36      4.06 o
  -3   4   4     1509.03     1295.45      4.62 o
  -2   4   4        6.99       12.23      2.61 o
  -1   4   4     2632.81     2541.62   1164.42 o
   0   4   4     1044.76      900.45    255.40 o
   1   4   4       21.86       27.51      4.35 o
   2   4   4     1199.58     1602.04      9.45 o
   3   4   4      125.01      152.70      6.12 o
   4   4   4       41.49       54.58      6.12 o
  -4   5   4       35.68       33.98      3.00 o
  -3   5   4     1027.56      877.34      4.06 o
  -2   5   4      373.73      390.93    205.85 o
  -1   5   4      198.03      177.62     52.95 o
   0   5   4     1814.59     1572.26    238.34 o
   1   5   4       73.15       77.45     16.36 o
   2   5   4      139.22      179.87      4.78 o
   3   5   4      304.31      334.89      6.46 o
  -4   6   4      104.76       85.58      3.40 o
  -3   6   4       36.94       53.65     18.20 o
  -2   6   4      877.53      952.71    279.66 o
  -1   6   4      153.24      132.03     15.58 o
   0   6   4      258.27      234.41     31.64 o
   1   6   4      833.14      977.93    154.88 o
   2   6   4       61.53       81.27     26.08 o
   3   6   4      110.07      134.05      5.39 o
  -3   7   4       19.38       27.39      7.70 o
  -2   7   4      214.48      220.61     17.60 o
  -1   7   4      551.05      540.80     59.29 o
   0   7   4        1.19        2.90      2.64 o
   1   7   4      180.53      183.98     32.59 o
   2   7   4       41.61       44.50     11.99 o
  -1   8   4      189.01      183.74     28.93 o
   0   8   4       77.53       88.85     13.92 o
  -1  -8   5      207.82      211.63      7.07 o
   0  -8   5      151.49      158.32      3.36 o
   1  -8   5       24.33       38.28      4.34 o
   2  -8   5      720.61      994.80     62.50 o
  -2  -7   5       65.19       40.44      8.43 o
  -1  -7   5       63.54       54.34      2.51 o
   0  -7   5     1603.84     1875.28    122.46 o
   1  -7   5       83.78      123.77      4.70 o
   2  -7   5      244.22      298.65     15.11 o
   3  -7   5      625.14      759.30     58.12 o
  -3  -6   5       21.40       15.70      2.88 o
  -2  -6   5      588.27      528.37     41.80 o
  -1  -6   5       18.61       20.71      2.20 o
   0  -6   5      576.13      651.93     57.67 o
   1  -6   5      967.40     1225.38      7.29 o
   2  -6   5        5.72        5.74      2.89 o
   3  -6   5      937.10      968.34    129.87 o
   4  -6   5      388.55      420.37     46.62 o
  -4  -5   5      153.58      107.36     12.46 o
  -3  -5   5        4.99        5.50      2.06 o
  -2  -5   5      543.46      581.10     28.17 o
  -1  -5   5     1729.03     1594.45     60.54 o
   0  -5   5        8.49        9.33      2.04 o
   1  -5   5     1671.61     1900.00      8.47 o
   2  -5   5     1281.71     1322.42      6.08 o
   3  -5   5       89.32       83.73     22.55 o
   4  -5   5      879.53      882.47     98.02 o
  -4  -4   5      173.27      181.52     29.71 o
  -3  -4   5      468.80      539.16     78.82 o
  -2  -4   5       25.24       31.82      5.05 o
  -1  -4   5     2835.42     3321.90    201.49 o
   0  -4   5     1463.08     1350.37     19.63 o
   1  -4   5      503.95      507.90      5.12 o
   2  -4   5     7364.82     6617.90     13.31 o
   3  -4   5      558.93      451.22     82.21 o
   4  -4   5      369.39      357.15     21.45 o
  -4  -3   5        2.54        0.87      3.80 o
  -3  -3   5     1228.06     1236.56    237.28 o
  -2  -3   5      813.40      954.03     89.10 o
  -1  -3   5      191.28      255.55     14.94 o
   0  -3   5    10089.80    10811.27     20.30 o
   1  -3   5      702.44      730.20     73.23 o
   2  -3   5     1552.88     1369.58     85.63 o
   3  -3   5     1988.26     1711.93    154.68 o
   4  -3   5       11.17       13.04      1.97 o
   5  -3   5      278.03      265.59     10.86 o
  -5  -2   5      167.89      142.85     32.95 o
  -4  -2   5       55.65       54.65     10.43 o
  -3  -2   5      190.17      190.73     33.94 o
  -2  -2   5     4202.31     4525.69    441.39 o
  -1  -2   5       40.53       47.83      3.66 o
   0  -2   5     7606.81    11013.32     23.32 o
   1  -2   5     8733.53     7929.12     21.46 o
   2  -2   5       68.39       64.04      2.67 o
   3  -2   5     2333.92     2112.95    124.39 o
   4  -2   5      679.33      660.11     29.45 o
   5  -2   5       28.19       27.05      3.37 o
  -5  -1   5       39.80       28.77      2.93 o
  -4  -1   5      804.67      801.25    106.25 o
  -3  -1   5       53.15       49.71      6.84 o
  -2  -1   5     2649.31     2606.91    148.26 o
  -1  -1   5     5596.99     5722.97     11.99 o
   0  -1   5      321.56      400.16      3.80 o
   1  -1   5     4589.79     5580.86    154.83 o
   2  -1   5     1109.24     1159.75    223.43 o
   3  -1   5      101.63       95.05      3.88 o
   4  -1   5     1159.52     1186.85     96.25 o
   5  -1   5       60.47       66.43     10.59 o
  -5   0   5        7.79       15.17      2.13 o
  -4   0   5      634.95      637.05     62.44 o
  -3   0   5     1547.66     1481.67    123.84 o
  -2   0   5      298.78      273.42      6.32 o
   0   0   5     4938.75     4579.56     81.41 o
   1   0   5      745.72      803.67    106.98 o
   2   0   5     7056.57     5930.41     16.30 o
   3   0   5      488.09      508.75    128.62 o
   4   0   5      287.63      336.77     68.06 o
   5   0   5      307.07      233.38      4.96 o
  -5   1   5      186.67      181.78      6.09 o
  -4   1   5       61.10       63.13      3.44 o
  -3   1   5     2816.27     2656.81    129.41 o
  -2   1   5     1740.99     1544.02     35.38 o
  -1   1   5      787.98      673.25      6.61 o
   1   1   5      793.61      751.49     93.95 o
   2   1   5     1461.58     1262.82      7.59 o
   3   1   5     1875.66     2009.78      9.60 o
   4   1   5       13.11       12.13      3.65 o
  -5   2   5      341.94      363.80      3.72 o
  -4   2   5      172.86      183.54      6.64 o
  -3   2   5      351.83      327.83     10.21 o
  -2   2   5     5087.00     4419.43      6.08 o
  -1   2   5       59.15       54.46      3.83 o
   0   2   5     2835.76     2622.16    365.35 o
   1   2   5     2496.88     2552.50    201.62 o
   2   2   5       30.50       31.37      3.71 o
   3   2   5      915.08      913.05      6.43 o
   4   2   5      175.29      179.54      4.36 o
  -5   3   5       91.41       98.48      2.72 o
  -4   3   5      925.32     1005.51      4.46 o
  -3   3   5       21.35       17.34      2.93 o
  -2   3   5     1940.97     1710.21     82.42 o
  -1   3   5     2935.07     2846.93    650.27 o
   0   3   5       62.31       63.35     19.13 o
   1   3   5     2828.18     2991.55    486.24 o
   2   3   5      808.11      931.68      7.76 o
   3   3   5      105.41      116.13      5.70 o
   4   3   5      317.23      345.53      6.90 o
  -4   4   5      488.82      528.05      4.19 o
  -3   4   5      608.92      538.44      3.88 o
  -2   4   5       75.94       65.27      2.79 o
  -1   4   5     2171.65     2223.11    873.01 o
   0   4   5      273.15      216.02     52.11 o
   1   4   5      105.88      120.41     17.00 o
   2   4   5     1232.29     1594.34      8.42 o
   3   4   5       35.64       38.35      4.26 o
   4   4   5       36.67       37.97      6.15 o
  -4   5   5       12.10       11.60      2.06 o
  -3   5   5      818.71      732.34      4.24 o
  -2   5   5      464.94      516.39    265.14 o
  -1   5   5      290.66      260.52     73.32 o
   0   5   5     2422.68     2003.49    335.63 o
   1   5   5      384.26      452.40     78.30 o
   2   5   5      345.02      477.19      6.16 o
   3   5   5      215.22      245.15      6.64 o
  -3   6   5      129.86      176.98     75.83 o
  -2   6   5      951.54     1017.50    351.32 o
  -1   6   5        6.49        9.03      1.77 o
   0   6   5      329.17      317.44     44.17 o
   1   6   5      344.35      432.28     68.22 o
   2   6   5       14.12       30.78      5.58 o
  -3   7   5        8.71       10.43      3.25 o
  -2   7   5      247.26      236.90     26.99 o
  -1   7   5      319.63      306.54     48.45 o
   0   7   5       14.71       15.58      1.69 o
   1   7   5      197.96      187.28     31.24 o
  -1   8   5      200.49      179.95     28.81 o
  -1  -8   6      411.82      370.40     25.83 o
   0  -8   6       68.30       76.03      3.98 o
   1  -8   6       34.27       35.98      3.13 o
   2  -8   6      503.84      637.48     85.15 o
  -2  -7   6       28.65       17.09      2.25 o
  -1  -7   6      118.47      101.53      2.50 o
   0  -7   6      770.06      858.77     45.76 o
   1  -7   6       16.15       21.18      4.27 o
   2  -7   6      561.69      788.84      6.13 o
   3  -7   6      631.18      810.75     61.42 o
  -3  -6   6       53.83       35.78      2.41 o
  -2  -6   6      561.29      507.66     39.28 o
  -1  -6   6        7.44       14.47      1.92 o
   0  -6   6      323.57      299.66     30.36 o
   1  -6   6     1028.75     1263.74      7.06 o
   2  -6   6       11.41       22.74      4.16 o
   3  -6   6      925.19     1006.89    119.63 o
   4  -6   6      257.93      271.05     76.69 o
  -4  -5   6      112.14       85.10     11.09 o
  -3  -5   6        2.30        2.90      2.62 o
  -2  -5   6      670.39      705.45      6.89 o
  -1  -5   6     1093.84     1038.07     25.55 o
   0  -5   6      145.23      121.77      2.24 o
   1  -5   6     6026.01     6524.48     13.86 o
   2  -5   6     1225.32     1385.14      6.37 o
   3  -5   6      266.90      238.63     36.68 o
   4  -5   6     1172.40     1148.26    144.03 o
  -4  -4   6      196.85      188.39     26.83 o
  -3  -4   6      338.52      353.67     72.02 o
  -2  -4   6        9.87       11.59      4.41 o
  -1  -4   6     3679.78     4715.62    195.14 o
   0  -4   6      825.21      830.66      9.25 o
   1  -4   6      703.34      777.17     33.78 o
   2  -4   6     3242.90     3289.26     10.45 o
   3  -4   6       56.23       56.04      5.73 o
   4  -4   6      480.52      475.24     39.31 o
  -4  -3   6       11.18        7.84      2.46 o
  -3  -3   6     1254.53     1332.47    241.11 o
  -2  -3   6      195.78      204.47     18.14 o
  -1  -3   6     2175.13     2896.93    191.79 o
   0  -3   6     9077.23    11275.11     20.45 o
   1  -3   6      180.71      196.94      8.73 o
   2  -3   6     2427.81     2455.58     15.24 o
   3  -3   6     1922.48     1647.09    145.47 o
   4  -3   6       33.40       35.93      3.17 o
  -5  -2   6      174.17      153.61     30.74 o
  -4  -2   6       43.56       40.49     10.45 o
  -3  -2   6      451.26      462.67     66.69 o
  -2  -2   6     3123.43     3269.61    170.43 o
  -1  -2   6      155.13      187.59     10.34 o
   0  -2   6     2556.28     3610.11     62.93 o
   1  -2   6     2455.62     2865.09    325.15 o
   2  -2   6       64.87       74.40     16.55 o
   3  -2   6     2348.85     2251.46    166.96 o
   4  -2   6      360.21      382.71     24.55 o
   5  -2   6       41.66       40.74      6.38 o
  -5  -1   6       84.89       74.64      7.24 o
  -4  -1   6      618.34      634.02     89.13 o
  -3  -1   6       36.56       31.58      1.71 o
  -2  -1   6     2998.88     2947.41    180.10 o
  -1  -1   6     4536.49     4778.26     10.74 o
   0  -1   6      120.76      138.21      3.16 o
   2  -1   6     1878.58     2116.39    779.18 o
   3  -1   6      311.73      330.31     64.22 o
   4  -1   6     1215.19     1235.93    261.39 o
   5  -1   6       37.69       37.07     10.55 o
  -5   0   6       11.70        7.08      1.88 o
  -4   0   6      772.86      807.15     69.76 o
  -3   0   6     1167.43     1151.59     98.92 o
  -2   0   6      299.05      299.55     16.19 o
   0   0   6     2950.45     2999.58    106.75 o
   1   0   6     1664.72     1934.71    258.89 o
   2   0   6     6025.58     4569.50     14.55 o
   3   0   6       95.74       94.23     19.93 o
   4   0   6      417.79      400.01     50.99 o
   5   0   6      235.02      160.37      4.55 o
  -5   1   6      101.84       92.87      4.72 o
  -4   1   6       62.23       65.93      2.77 o
  -3   1   6     2566.81     2494.72    130.09 o
  -2   1   6      248.75      206.07      5.39 o
  -1   1   6     1458.49     1293.86     18.61 o
   0   1   6     5048.94     5332.01   1792.92 o
   1   1   6       77.02       75.94      9.32 o
   2   1   6     1922.42     1649.27      9.32 o
   3   1   6     1027.83      937.90      7.37 o
   4   1   6       22.07       10.89      5.01 o
  -5   2   6      338.60      362.34      3.72 o
  -4   2   6       53.07       51.91      4.29 o
  -3   2   6      759.41      763.86      3.37 o
  -2   2   6     3717.47     3296.38      7.54 o
  -1   2   6      156.67      143.00      3.05 o
   0   2   6     3375.37     2984.19    428.01 o
   1   2   6     2639.99     2817.11    287.71 o
   2   2   6      192.30      181.16      4.37 o
   3   2   6     1029.27      993.15      7.90 o
   4   2   6      115.79      127.46      4.12 o
  -4   3   6      495.56      533.81     25.75 o
  -3   3   6       24.58       27.78      1.97 o
  -2   3   6     1489.13     1319.48    101.56 o
  -1   3   6      781.69      781.10    165.73 o
   0   3   6       41.07       39.26      4.87 o
   1   3   6     3194.00     3759.67    596.01 o
   2   3   6      416.69      513.12      6.97 o
   3   3   6       82.59       73.73      5.60 o
   4   3   6      281.04      299.43      6.67 o
  -4   4   6      445.53      454.67      3.43 o
  -3   4   6      642.09      596.74      3.91 o
  -2   4   6      167.18      137.45      3.00 o
  -1   4   6     3502.91     3543.86   1370.39 o
   0   4   6     1223.50     1034.39    231.93 o
   1   4   6      544.09      584.10     94.83 o
   2   4   6      957.18     1247.17      7.73 o
   3   4   6        6.19       25.13      6.01 o
  -4   5   6       43.89       47.14      3.10 o
  -3   5   6      913.82      820.09      4.44 o
  -2   5   6       58.92       68.15     32.54 o
  -1   5   6      408.60      399.77    118.17 o
   0   5   6     1545.81     1409.85    446.14 o
   1   5   6        4.72        7.53      2.12 o
   2   5   6      207.07      334.55      5.68 o
   3   5   6      126.92      212.03      6.87 o
  -3   6   6      188.88      271.76    105.30 o
  -2   6   6      655.34      685.37    265.01 o
  -1   6   6       29.15       30.24      7.31 o
   0   6   6      357.85      304.29     46.06 o
   1   6   6       74.16       77.29     17.27 o
   2   6   6        0.81        1.61      5.60 o
  -2   7   6      273.46      273.56     39.21 o
  -1   7   6      112.61      105.35     14.57 o
   0   7   6        2.64        1.36      1.81 o
   1   7   6      202.70      176.41     33.14 o
  -1  -8   7      313.39      270.25     25.65 o
   0  -8   7       27.24       25.89      3.74 o
   1  -8   7      160.07      195.50      4.34 o
   2  -8   7      562.21      756.43      5.05 o
  -2  -7   7        2.14        1.23      2.10 o
  -1  -7   7       22.89       18.75      3.92 o
   0  -7   7      554.62      571.51     91.99 o
   1  -7   7        3.03       17.05      3.89 o
   2  -7   7      570.86      829.40      6.25 o
   3  -7   7      491.28      650.47     66.96 o
  -3  -6   7       91.33       60.44      5.52 o
  -2  -6   7      436.66      378.59     41.19 o
  -1  -6   7       21.05       23.31      6.21 o
   0  -6   7     2324.23     2089.85    173.79 o
   1  -6   7     1252.15     1373.30      6.04 o
   2  -6   7       63.01       78.98      3.37 o
   3  -6   7     1474.05     1672.52    222.68 o
   4  -6   7      100.75      111.13     30.05 o
  -4  -5   7       86.07       70.67     11.18 o
  -3  -5   7        1.42        2.89      2.46 o
  -2  -5   7      813.28      938.21     16.44 o
  -1  -5   7      671.08      683.65      3.47 o
   0  -5   7      207.20      182.72      2.09 o
   1  -5   7     3166.82     3074.87    163.55 o
   2  -5   7      265.89      300.10      4.30 o
   3  -5   7      525.96      523.41     92.52 o
   4  -5   7      766.30      751.52    125.32 o
  -4  -4   7      233.47      223.03     55.34 o
  -3  -4   7      156.93      159.56     29.66 o
  -2  -4   7      296.83      361.14     32.52 o
  -1  -4   7     4406.78     6282.83    255.47 o
   0  -4   7      268.65      284.25     22.67 o
   1  -4   7     1080.95     1006.06     74.99 o
   2  -4   7     2973.95     3455.07     11.22 o
   3  -4   7       43.73       40.87      3.98 o
   4  -4   7      472.41      480.18     26.16 o
  -4  -3   7       42.55       41.38      4.21 o
  -3  -3   7     1045.93     1121.40    144.94 o
  -2  -3   7      111.36      126.95      9.28 o
  -1  -3   7      960.93     1259.29     76.50 o
   0  -3   7     3416.43     4699.17     60.05 o
   1  -3   7       91.53       87.50     10.77 o
   2  -3   7     2753.67     3366.23     11.37 o
   3  -3   7     1290.04     1258.31    175.96 o
   4  -3   7       42.25       45.71      2.78 o
  -5  -2   7      151.79      116.55      7.93 o
  -4  -2   7       11.27       14.26      2.63 o
  -3  -2   7      581.19      589.33     66.88 o
  -2  -2   7     2443.13     2606.29    174.95 o
  -1  -2   7       10.50        8.43      1.86 o
   0  -2   7     5738.36     7532.11     16.24 o
   1  -2   7     3554.65     4357.95    476.21 o
   2  -2   7       88.32      112.61     15.20 o
   3  -2   7     2768.31     2760.98    534.75 o
   4  -2   7      195.54      200.26     36.58 o
  -5  -1   7      124.11      108.64     18.72 o
  -4  -1   7      466.96      494.95     52.67 o
  -3  -1   7       62.28       71.51      9.73 o
  -2  -1   7     5134.22     5237.53    300.69 o
  -1  -1   7     3402.87     3607.83    168.49 o
   0  -1   7      916.46     1109.96     42.96 o
   1  -1   7    10790.90    12816.78   2081.49 o
   2  -1   7      540.31      709.70    224.92 o
   3  -1   7      800.57      825.82    200.84 o
   4  -1   7     1051.75     1053.15    256.30 o
  -5   0   7        7.90        5.52      3.58 o
  -4   0   7      759.36      797.51     39.75 o
  -3   0   7      382.32      365.17     30.88 o
  -2   0   7      436.28      415.82     18.27 o
  -1   0   7     6026.40     5666.43     10.65 o
   0   0   7       34.66       37.74      5.96 o
   1   0   7     2472.04     2842.87    415.62 o
   2   0   7     3357.92     2709.03     11.73 o
   3   0   7       74.10       66.01      8.02 o
   4   0   7      522.74      432.04      6.26 o
  -5   1   7       46.33       47.72      7.07 o
  -4   1   7      164.77      194.32     13.13 o
  -3   1   7     2291.50     2276.07     91.24 o
  -2   1   7      200.44      188.87      2.79 o
  -1   1   7     1709.96     1482.79      3.88 o
   0   1   7     4349.28     4121.82    751.97 o
   1   1   7      321.97      321.99     27.95 o
   2   1   7     1975.02     1720.03      8.67 o
   3   1   7      734.99      657.92      6.70 o
   4   1   7       28.37       18.09      5.02 o
  -5   2   7      223.47      228.17     11.83 o
  -4   2   7       18.86       19.66      1.67 o
  -3   2   7      619.66      589.70     13.85 o
  -2   2   7     1367.18     1173.87     21.63 o
  -1   2   7       31.74       27.80      2.31 o
   0   2   7     4946.08     4819.77   1018.75 o
   1   2   7     2246.94     2326.63    178.15 o
   2   2   7       85.62       84.92     17.65 o
   3   2   7     1103.37     1082.30      7.94 o
   4   2   7       34.58       39.14      5.49 o
  -4   3   7      459.64      502.28      4.86 o
  -3   3   7       46.01       50.00      1.97 o
  -2   3   7     2468.12     2271.05    142.68 o
  -1   3   7     1983.46     1972.40    461.71 o
   0   3   7      401.42      346.71     40.32 o
   1   3   7     2537.69     2887.87    396.30 o
   2   3   7       63.27       74.73      4.49 o
   3   3   7      154.64      183.08      4.55 o
   4   3   7      193.34      172.24      4.98 o
  -4   4   7      511.55      548.05      4.24 o
  -3   4   7      189.42      171.83      2.45 o
  -2   4   7      347.28      315.94     16.31 o
  -1   4   7     3495.92     3682.52   1382.16 o
   0   4   7       77.80       66.09     11.85 o
   1   4   7      491.95      529.12     92.66 o
   2   4   7      718.63     1031.37    143.45 o
   3   4   7        7.04       32.21      5.88 o
  -4   5   7       81.39       79.65      3.21 o
  -3   5   7      705.31      632.54      4.24 o
  -2   5   7       54.96       71.19     33.19 o
  -1   5   7      354.05      343.13    113.42 o
   0   5   7      241.63      215.20     63.65 o
   1   5   7        4.10        8.91      5.10 o
   2   5   7      244.32      383.08      5.51 o
   3   5   7       58.16       85.89      6.90 o
  -3   6   7      223.46      303.94    140.58 o
  -2   6   7      334.24      335.27    134.17 o
  -1   6   7        6.42        7.47      5.88 o
   0   6   7      452.99      386.51     56.59 o
   1   6   7      235.93      208.40     46.16 o
   2   6   7       21.54       22.29      4.19 o
  -2   7   7      200.38      162.14     58.15 o
  -1   7   7       60.00       52.34      5.66 o
   0   7   7       15.80       15.60      2.67 o
   1   7   7      181.60      179.62     31.82 o
  -1  -8   8      206.18      176.41      6.64 o
   0  -8   8        4.91        8.59      2.58 o
   1  -8   8      198.42      224.52      3.36 o
   2  -8   8      513.77      718.81      5.60 o
  -2  -7   8        1.54        1.12      3.81 o
  -1  -7   8      420.15      306.60     13.58 o
   0  -7   8      671.75      671.86     93.20 o
   1  -7   8        2.88        5.81      3.61 o
   2  -7   8     1031.57     1279.97      6.68 o
   3  -7   8      222.04      292.30     11.99 o
  -3  -6   8      113.36       82.77      4.02 o
  -2  -6   8      339.64      319.12     19.09 o
  -1  -6   8       56.55       48.02      3.48 o
   0  -6   8     1749.72     1537.49    110.80 o
   1  -6   8      532.84      526.26      4.99 o
   2  -6   8      328.18      399.36      5.15 o
   3  -6   8     1041.27     1240.18    170.97 o
  -4  -5   8       55.15       47.98      9.72 o
  -3  -5   8       19.43       19.58      4.55 o
  -2  -5   8     1188.18     1418.32     48.47 o
  -1  -5   8      230.75      235.86      2.58 o
   0  -5   8      162.49      129.75      2.49 o
   1  -5   8     2565.46     2272.93    183.91 o
   2  -5   8       91.64      113.26      3.47 o
   3  -5   8      367.70      452.87      4.96 o
   4  -5   8      758.41      762.10    217.81 o
  -4  -4   8      218.16      214.14     61.14 o
  -3  -4   8       78.94       86.00      7.72 o
  -2  -4   8      215.78      266.55     13.50 o
  -1  -4   8     2441.45     3388.73     72.59 o
   0  -4   8      158.12      162.14      2.78 o
   1  -4   8     1764.26     1696.35    166.58 o
   2  -4   8     2519.75     2734.00      9.04 o
   3  -4   8       27.48       32.25      5.15 o
   4  -4   8      813.51      904.99     91.25 o
  -4  -3   8       62.23       51.33     11.48 o
  -3  -3   8      839.37      925.05    111.75 o
  -2  -3   8        5.30        9.98      5.83 o
  -1  -3   8     1589.82     1986.40     36.26 o
   0  -3   8     3373.60     4968.91     47.06 o
   1  -3   8       18.58       23.50      2.24 o
   2  -3   8     3452.88     4059.80     12.23 o
   3  -3   8      657.65      801.96     71.76 o
   4  -3   8      103.73      109.40      3.89 o
  -4  -2   8       11.78        7.50      1.83 o
  -3  -2   8     1130.40     1217.71    154.85 o
  -2  -2   8     1948.85     2184.73     92.09 o
  -1  -2   8      241.19      262.95     13.30 o
   0  -2   8     9220.71    11812.03     19.44 o
   1  -2   8     1560.83     2016.83    272.40 o
   2  -2   8      974.45     1335.58     24.42 o
   3  -2   8     2789.35     2721.96    493.09 o
   4  -2   8      145.59      146.86     26.77 o
  -5  -1   8      136.66      113.68     16.01 o
  -4  -1   8      248.99      248.83     32.74 o
  -3  -1   8       86.05       82.22     10.04 o
  -2  -1   8     3514.20     3603.55    142.77 o
  -1  -1   8      486.18      484.05     23.11 o
   0  -1   8     1560.21     1804.56     88.85 o
   1  -1   8     5884.38     8004.45   2223.61 o
   2  -1   8      279.27      300.47     61.76 o
   3  -1   8      833.97      848.86    196.63 o
   4  -1   8      673.23      670.28    140.32 o
  -5   0   8       21.70       18.74      1.90 o
  -4   0   8      778.29      875.09     62.17 o
  -3   0   8      168.09      157.29     10.60 o
  -2   0   8      384.61      383.18      4.70 o
  -1   0   8     4065.82     3659.98     75.49 o
   0   0   8      517.90      530.02     23.46 o
   1   0   8     2244.95     2302.04    451.08 o
   2   0   8     2838.08     2865.97    110.44 o
   3   0   8       83.97       76.60     11.36 o
   4   0   8      549.61      468.21      6.32 o
  -5   1   8       17.68       13.04      1.89 o
  -4   1   8      158.22      175.43      3.39 o
  -3   1   8     1181.17     1159.37     37.19 o
  -2   1   8       60.11       54.17      2.54 o
  -1   1   8     3887.82     3457.93     61.20 o
   0   1   8     5339.97     5754.13   1523.33 o
   1   1   8       23.74       26.18      3.01 o
   2   1   8     2427.79     2452.58     15.40 o
   3   1   8      234.32      192.09      4.39 o
   4   1   8        6.73        9.00      5.06 o
  -4   2   8       10.03       14.98      3.41 o
  -3   2   8      914.89      954.04      3.04 o
  -2   2   8     1812.89     1684.36      5.14 o
  -1   2   8      149.15      129.31      3.07 o
   0   2   8     3946.78     3722.25    738.79 o
   1   2   8      420.86      411.43     33.90 o
   2   2   8      313.65      317.54     82.20 o
   3   2   8      900.43      941.27      7.85 o
   4   2   8       32.89       43.92      5.50 o
  -4   3   8      229.58      270.16      2.52 o
  -3   3   8      182.46      195.74      2.22 o
  -2   3   8     3711.46     3490.51    205.32 o
  -1   3   8      490.84      489.31    114.42 o
   0   3   8      605.32      541.82     53.12 o
   1   3   8     2164.81     2472.76    293.45 o
   2   3   8       44.27       61.49     16.27 o
   3   3   8      170.37      224.27      6.27 o
   4   3   8      145.56      157.91      6.58 o
  -4   4   8      425.92      419.66      3.43 o
  -3   4   8       94.47       94.68      9.06 o
  -2   4   8      214.15      214.01     15.48 o
  -1   4   8      580.91      582.60    121.84 o
   0   4   8        6.63        9.65      2.05 o
   1   4   8      514.97      489.33     95.62 o
   2   4   8      375.05      552.97     30.06 o
   3   4   8       11.87       15.82      4.43 o
  -3   5   8      479.25      410.58      3.27 o
  -2   5   8       16.89       25.42      5.17 o
  -1   5   8      514.94      478.77    148.78 o
   0   5   8      756.21      665.39    171.53 o
   1   5   8       23.87       25.85      5.97 o
   2   5   8      272.84      366.05      5.46 o
   3   5   8       36.21       53.58      6.54 o
  -3   6   8      163.82      164.15     64.98 o
  -2   6   8      157.91      173.25     52.83 o
  -1   6   8       10.32        9.19      2.28 o
   0   6   8      494.08      429.12     76.74 o
   1   6   8       39.91       46.88      8.73 o
   2   6   8       16.07       14.23      5.61 o
  -2   7   8      331.36      324.01    103.29 o
  -1   7   8       57.50       52.88      6.73 o
   0   7   8       59.44       47.46      6.57 o
  -1  -8   9      217.73      154.86     24.25 o
   0  -8   9        2.42        8.05      3.43 o
   1  -8   9      409.64      447.52      4.62 o
   2  -8   9      306.91      371.27      4.70 o
  -2  -7   9       16.39       11.87      2.62 o
  -1  -7   9      521.90      392.28      2.78 o
   0  -7   9      457.30      369.01     40.57 o
   1  -7   9       97.71       97.21      3.85 o
   2  -7   9      766.01      864.35      4.92 o
   3  -7   9       81.50       92.97      2.84 o
  -3  -6   9      187.22      138.94      8.25 o
  -2  -6   9      128.83      115.93     10.20 o
  -1  -6   9        5.61        3.19      3.28 o
   0  -6   9     1310.38     1087.09     69.43 o
   1  -6   9      182.84      147.90      6.39 o
   2  -6   9      144.88      161.92      3.36 o
   3  -6   9     1229.40     1508.88      6.70 o
  -3  -5   9       28.20       29.54      3.39 o
  -2  -5   9      896.46     1130.49    115.70 o
  -1  -5   9      143.20      146.85      5.82 o
   0  -5   9      559.16      483.67      8.08 o
   1  -5   9     2561.32     2338.61    167.60 o
   2  -5   9       21.28       22.70      4.17 o
   3  -5   9      898.66     1014.51      5.85 o
   4  -5   9      458.14      449.98    107.35 o
  -4  -4   9      180.80      157.33     16.49 o
  -3  -4   9        4.32        8.89      2.85 o
  -2  -4   9      235.40      271.42      7.64 o
  -1  -4   9     1924.31     2633.69    108.61 o
   0  -4   9       21.80       30.19      4.20 o
   1  -4   9     2254.68     2168.96    251.89 o
   2  -4   9     1321.67     1476.64      7.35 o
   3  -4   9       63.74       70.70      4.70 o
   4  -4   9      766.31      866.59    122.17 o
  -4  -3   9      149.73      138.76     18.65 o
  -3  -3   9      707.78      824.00     62.86 o
  -2  -3   9       37.54       41.65      7.97 o
  -1  -3   9     3647.69     4517.01    145.96 o
   0  -3   9     2052.30     2939.78     27.14 o
   1  -3   9      595.80      642.04     86.98 o
   2  -3   9     4092.56     4783.04     12.66 o
   3  -3   9      511.59      653.30     49.17 o
   4  -3   9      235.22      255.32     20.68 o
  -4  -2   9       14.94       10.46      1.91 o
  -3  -2   9     1059.53     1160.22     66.01 o
  -2  -2   9      708.64      769.33     49.02 o
  -1  -2   9      433.75      520.50     28.59 o
   0  -2   9     5451.22     6838.79    193.71 o
   1  -2   9      789.99     1007.01    109.90 o
   2  -2   9      739.63      900.51    328.77 o
   3  -2   9     1928.74     2521.26    411.29 o
   4  -2   9       41.70       46.43     10.20 o
  -4  -1   9      102.08      101.58      9.99 o
  -3  -1   9       42.86       46.13      7.76 o
  -2  -1   9     2386.42     2455.08    158.40 o
  -1  -1   9      639.83      661.57     12.88 o
   0  -1   9     1440.91     1629.91    105.18 o
   1  -1   9     5849.03     6719.75   1214.13 o
   2  -1   9      239.28      278.25     55.07 o
   3  -1   9     1126.57     1159.18    173.74 o
   4  -1   9      420.13      415.42     67.49 o
  -5   0   9       25.42       18.95      2.30 o
  -4   0   9      516.39      548.31     30.82 o
  -3   0   9       71.21       71.67      1.63 o
  -2   0   9     1421.57     1446.87     66.72 o
  -1   0   9     5429.01     5296.86      9.86 o
   0   0   9       13.90       16.65      3.54 o
   1   0   9     2970.92     2952.82    531.40 o
   2   0   9     1056.66     1104.75    121.94 o
   3   0   9        8.37       11.95      2.64 o
   4   0   9      433.23      370.37      6.36 o
  -4   1   9      197.12      204.99      3.84 o
  -3   1   9     1092.80     1132.87     13.13 o
  -2   1   9       62.67       59.80     10.24 o
  -1   1   9     3404.32     3030.93     67.43 o
   0   1   9     1363.19     1328.28    215.76 o
   1   1   9      409.69      387.15     48.31 o
   2   1   9     2321.65     2348.72    251.48 o
   3   1   9      137.34      143.23      5.67 o
   4   1   9      126.25      103.27      5.71 o
  -4   2   9       58.72       73.51      5.01 o
  -3   2   9     1895.26     2061.16     10.53 o
  -2   2   9      845.64      795.70      5.32 o
  -1   2   9      321.67      288.60      5.26 o
   0   2   9     3518.55     3324.01    442.62 o
   1   2   9      261.02      243.74     21.87 o
   2   2   9      270.94      286.92     63.49 o
   3   2   9      737.77      857.74      7.98 o
   4   2   9       46.65       46.95      4.17 o
  -4   3   9      111.93      120.89      1.77 o
  -3   3   9       95.89      108.70      3.93 o
  -2   3   9      905.05      837.82     33.33 o
  -1   3   9      101.09      100.10     22.61 o
   0   3   9      684.39      618.45     67.90 o
   1   3   9     1312.00     1386.33    250.22 o
   2   3   9       38.79       54.60      5.50 o
   3   3   9      310.61      358.55      5.63 o
  -4   4   9      351.15      363.03      3.95 o
  -3   4   9       29.17       32.07      1.63 o
  -2   4   9      280.74      260.85     20.38 o
  -1   4   9     1309.83     1309.35    251.59 o
   0   4   9       20.28       13.93      2.31 o
   1   4   9      540.47      561.49    129.30 o
   2   4   9      271.77      389.29      8.65 o
   3   4   9       10.62       16.57      4.55 o
  -3   5   9      240.54      205.33      2.65 o
  -2   5   9       11.11       15.78      9.31 o
  -1   5   9      800.44      801.47    244.57 o
   0   5   9      234.94      209.00     47.51 o
   1   5   9       22.64       21.23      4.29 o
   2   5   9      286.95      341.18      5.03 o
  -3   6   9      287.00      320.04    163.71 o
  -2   6   9      130.25      145.73     45.25 o
  -1   6   9       53.28       51.22     13.60 o
   0   6   9      367.33      322.18     54.45 o
   1   6   9       26.41       23.38      3.24 o
  -1   7   9       14.12       12.37      1.66 o
  -1  -8  10      193.66      127.30     14.73 o
   0  -8  10       12.50        4.15      3.38 o
   1  -8  10      311.29      306.62      3.44 o
   2  -8  10      102.48      103.77      3.06 o
  -2  -7  10        0.85        3.33      1.74 o
  -1  -7  10      408.26      289.76      2.69 o
   0  -7  10      205.80      161.17     19.95 o
   1  -7  10       25.28       19.29      3.53 o
   2  -7  10     1083.52     1129.19      5.29 o
   3  -7  10      136.47      152.85      3.40 o
  -3  -6  10      179.59      139.94      4.48 o
  -2  -6  10       73.91       61.97      8.90 o
  -1  -6  10       75.99       66.87      2.28 o
   0  -6  10     1395.84     1208.64     63.90 o
   1  -6  10       32.43       26.71      4.89 o
   2  -6  10      559.20      587.47      5.02 o
   3  -6  10      859.03     1007.33      6.23 o
  -3  -5  10       18.23       18.08      2.49 o
  -2  -5  10      699.05      917.14     44.35 o
  -1  -5  10        5.42        9.62      2.31 o
   0  -5  10      763.06      734.26      4.68 o
   1  -5  10     1522.37     1383.67    132.35 o
   2  -5  10       27.10       37.49      3.99 o
   3  -5  10      852.50      918.20      6.26 o
   4  -5  10      222.35      191.24     35.46 o
  -4  -4  10      161.91      144.83      8.10 o
  -3  -4  10        6.73        8.04      2.34 o
  -2  -4  10      749.93      942.11     34.16 o
  -1  -4  10     1384.93     1827.04     35.85 o
   0  -4  10      147.39      150.20      3.42 o
   1  -4  10     3101.12     2928.69    340.56 o
   2  -4  10     1020.69     1071.11      6.47 o
   3  -4  10      208.72      221.62      3.78 o
   4  -4  10      846.50      824.43    133.58 o
  -4  -3  10      182.97      178.01     13.49 o
  -3  -3  10      401.71      477.63     33.87 o
  -2  -3  10       67.67       78.66      6.31 o
  -1  -3  10     2735.74     3385.12     45.32 o
   0  -3  10     1206.72     1605.59     45.07 o
   1  -3  10      384.60      442.57     46.93 o
   2  -3  10     3284.95     3708.61    397.51 o
   3  -3  10      224.66      274.90      4.31 o
   4  -3  10      225.19      265.43     42.05 o
  -4  -2  10        3.22        6.14      2.26 o
  -3  -2  10      829.71      919.21     78.01 o
  -2  -2  10      489.75      507.83     31.68 o
  -1  -2  10      453.17      518.61     21.60 o
   0  -2  10     5792.56     7364.32     14.45 o
   1  -2  10      463.59      556.00     55.79 o
   2  -2  10     1188.39     1490.38    417.35 o
   3  -2  10     1263.43     1853.65    181.31 o
   4  -2  10        9.48       14.52      3.03 o
  -4  -1  10       47.34       50.13      5.00 o
  -3  -1  10      258.83      281.44     14.31 o
  -2  -1  10     2836.58     2954.57    176.67 o
  -1  -1  10       16.29       16.53      1.65 o
   0  -1  10     2071.86     2285.42    184.69 o
   1  -1  10     2865.53     3362.45    694.78 o
   2  -1  10       13.69       20.69      2.69 o
   3  -1  10     1008.09     1099.37    141.55 o
   4  -1  10      268.94      262.85     24.85 o
  -4   0  10      440.00      473.06     22.53 o
  -3   0  10       47.58       46.65      3.44 o
  -2   0  10     1550.93     1550.48     93.64 o
  -1   0  10     2051.23     1997.60    102.06 o
   0   0  10      264.39      275.90     29.54 o
   1   0  10     3029.66     3040.67    398.05 o
   2   0  10      323.24      314.17     32.34 o
   3   0  10      123.03      102.17     10.65 o
   4   0  10      520.40      484.17      7.11 o
  -4   1  10      513.91      607.56      6.80 o
  -3   1  10      675.52      736.73     14.04 o
  -2   1  10       72.67       77.76      1.98 o
  -1   1  10     3067.19     2872.58     32.22 o
   0   1  10      886.65      845.93    114.24 o
   1   1  10      297.10      276.14     25.78 o
   2   1  10     2234.89     2015.02    212.26 o
   3   1  10      346.66      335.10      5.25 o
   4   1  10      197.46      149.28      4.78 o
  -4   2  10       35.80       39.91      1.81 o
  -3   2  10      746.58      776.15      3.33 o
  -2   2  10      305.25      278.07      3.72 o
  -1   2  10      505.61      462.77      3.05 o
   0   2  10     2437.16     2247.39    250.10 o
   1   2  10      118.88      101.67      6.55 o
   2   2  10      545.73      599.75    114.66 o
   3   2  10      433.68      577.74      7.45 o
   4   2  10        1.55       17.67      4.09 o
  -4   3  10       33.38       36.89      1.77 o
  -3   3  10       75.79       86.63      2.15 o
  -2   3  10     1294.35     1253.47     49.39 o
  -1   3  10       39.06       44.39      8.93 o
   0   3  10      631.58      582.83     51.17 o
   1   3  10     1135.43     1183.18    149.96 o
   2   3  10       37.69       43.87      3.53 o
   3   3  10      262.87      341.73      7.06 o
  -4   4  10      204.78      196.93      3.62 o
  -3   4  10       18.45       15.01      4.95 o
  -2   4  10      714.38      803.44    174.81 o
  -1   4  10      626.92      639.57    119.16 o
   0   4  10       19.44       18.67      4.08 o
   1   4  10      726.99      745.22    153.06 o
   2   4  10       51.92       74.45      3.33 o
   3   4  10        3.49        7.23      4.02 o
  -3   5  10      176.53      201.34     85.77 o
  -2   5  10       29.16       40.36     15.79 o
  -1   5  10      552.05      517.43    166.66 o
   0   5  10      112.57      100.54     28.31 o
   1   5  10       80.38       81.68     16.77 o
   2   5  10      206.70      227.92      4.60 o
  -2   6  10       59.80       53.22     19.28 o
  -1   6  10       89.95       75.40     29.34 o
   0   6  10      297.25      259.89     39.71 o
   1   6  10       18.64       20.40      4.03 o
  -1  -8  11      115.94       72.74     11.28 o
   0  -8  11        1.28       -2.33      2.33 o
   1  -8  11      494.97      468.62      3.76 o
  -2  -7  11        3.35        3.85      3.65 o
  -1  -7  11      439.63      340.15      3.58 o
   0  -7  11       51.47       40.73      8.08 o
   1  -7  11      199.21      186.14      2.96 o
   2  -7  11      957.06      963.79      4.84 o
  -3  -6  11      157.29      137.89     11.19 o
  -2  -6  11       16.52       15.82      2.09 o
  -1  -6  11      131.63      113.65      5.62 o
   0  -6  11      988.21      851.41     33.15 o
   1  -6  11       17.27       16.93      4.15 o
   2  -6  11      505.60      461.43      3.84 o
   3  -6  11      384.85      382.77      4.91 o
  -3  -5  11       83.68       89.37      3.46 o
  -2  -5  11      548.64      722.50     56.75 o
  -1  -5  11       19.54       24.54      3.31 o
   0  -5  11     1185.87     1162.07     21.34 o
   1  -5  11     1134.22      963.31     95.45 o
   2  -5  11       94.79       78.41      3.89 o
   3  -5  11     1068.10     1163.19      6.53 o
  -4  -4  11      121.34       99.55     22.00 o
  -3  -4  11       10.43        9.87      6.20 o
  -2  -4  11      760.88      868.02     29.90 o
  -1  -4  11      940.94     1143.67     28.30 o
   0  -4  11      127.50      136.82      2.61 o
   1  -4  11     3140.87     2961.69    358.43 o
   2  -4  11      681.42      666.42     65.35 o
   3  -4  11      211.10      234.58      4.72 o
   4  -4  11      733.59      785.43    141.21 o
  -4  -3  11      168.53      144.42      5.32 o
  -3  -3  11      241.42      255.24     21.87 o
  -2  -3  11       64.33       67.11      5.59 o
  -1  -3  11     2898.93     3596.07     94.02 o
   0  -3  11      561.09      757.52     22.37 o
   1  -3  11      592.79      694.03    109.96 o
   2  -3  11     2186.09     2569.10    491.46 o
   3  -3  11       13.85       21.81      4.72 o
   4  -3  11      293.65      358.95     57.05 o
  -4  -2  11       24.92       23.46      2.00 o
  -3  -2  11      906.77     1008.26     70.90 o
  -2  -2  11       71.92       83.04      1.98 o
  -1  -2  11      847.21      954.41     33.64 o
   0  -2  11     4023.75     4764.70    212.65 o
   1  -2  11       21.67       29.25      5.66 o
   2  -2  11     1370.32     1716.84    349.80 o
   3  -2  11      902.63     1258.69     51.45 o
   4  -2  11       53.45       55.49      7.96 o
  -4  -1  11       32.65       40.07      2.84 o
  -3  -1  11      377.14      427.59     29.55 o
  -2  -1  11     1507.53     1674.76     64.20 o
  -1  -1  11       85.69       90.39      2.32 o
   0  -1  11     1876.33     2131.95    135.69 o
   1  -1  11      495.24      569.93    120.39 o
   2  -1  11       42.07       44.42      8.61 o
   3  -1  11     1102.07     1293.47     22.58 o
   4  -1  11      137.83      124.53     15.00 o
  -4   0  11      308.66      349.30     11.46 o
  -3   0  11       13.85       14.81      1.98 o
  -2   0  11     1480.68     1483.60     38.33 o
  -1   0  11     1450.68     1353.59     61.99 o
   0   0  11      218.28      220.06     26.34 o
   1   0  11     3681.64     3495.26    382.88 o
   2   0  11     1373.42     1158.05    216.81 o
   3   0  11      400.65      344.86     42.92 o
   4   0  11      479.01      519.76      7.45 o
  -4   1  11      310.90      348.25      7.42 o
  -3   1  11      322.79      329.34      8.01 o
  -2   1  11      184.72      189.53      9.57 o
  -1   1  11     2396.18     2192.32     11.89 o
   0   1  11      294.95      304.61     26.81 o
   1   1  11      543.58      522.63     48.71 o
   2   1  11     1554.02     1430.70    203.74 o
   3   1  11        4.50        4.46      5.63 o
   4   1  11       99.61       87.16      4.78 o
  -4   2  11       12.65       11.30      1.56 o
  -3   2  11      775.77      851.39      9.74 o
  -2   2  11      104.03       93.20      4.24 o
  -1   2  11      438.30      398.83      2.55 o
   0   2  11     2485.54     2264.34    194.75 o
   1   2  11      120.57      111.76      7.72 o
   2   2  11      592.83      665.21     85.53 o
   3   2  11      187.49      225.41      6.42 o
  -4   3  11       21.72       23.66      1.51 o
  -3   3  11      334.12      358.87     25.59 o
  -2   3  11      830.36      797.37     41.33 o
  -1   3  11       16.69       25.99      5.12 o
   0   3  11     1073.74     1028.89     86.94 o
   1   3  11      256.65      212.19     64.18 o
   2   3  11        3.28       24.97      8.09 o
   3   3  11      210.92      245.65      5.01 o
  -3   4  11       16.48       17.36      1.85 o
  -2   4  11      487.39      587.11    136.50 o
  -1   4  11      294.01      304.82     58.53 o
   0   4  11       88.57       76.98     15.41 o
   1   4  11      474.59      429.74     61.50 o
   2   4  11       63.92       83.79      6.30 o
  -3   5  11      106.27      141.21     41.10 o
  -2   5  11       71.86       92.83     31.42 o
  -1   5  11      540.10      546.03    149.35 o
   0   5  11       98.18       85.05     21.12 o
   1   5  11       80.13       62.68      8.76 o
   2   5  11      187.27      196.41      5.81 o
  -2   6  11       15.63       13.89      9.16 o
  -1   6  11       41.30       36.23      7.52 o
   0   6  11      143.18      143.71     41.29 o
   0  -8  12       41.61       22.66      4.19 o
   1  -8  12      605.47      606.27      4.70 o
  -2  -7  12       10.48        8.32      2.24 o
  -1  -7  12      364.82      270.59      4.42 o
   0  -7  12       19.62        7.29      3.14 o
   1  -7  12      156.08      144.97      2.71 o
   2  -7  12      413.59      373.65      4.39 o
  -3  -6  12      132.93      112.69      8.11 o
  -2  -6  12        4.72        4.11      1.99 o
  -1  -6  12      228.30      194.86      2.40 o
   0  -6  12      731.56      612.15     10.16 o
   1  -6  12       22.85       15.02      3.85 o
   2  -6  12      728.94      659.08      5.12 o
   3  -6  12      407.18      391.36      3.89 o
  -3  -5  12      118.98      103.51     11.29 o
  -2  -5  12      414.02      503.17     19.64 o
  -1  -5  12       31.62       45.16      6.16 o
   0  -5  12     1620.88     1587.86     35.38 o
   1  -5  12      982.92      881.81     83.41 o
   2  -5  12      106.46      109.77      2.96 o
   3  -5  12     1114.05     1219.29      6.54 o
  -3  -4  12        4.56        5.05      8.62 o
  -2  -4  12      818.10     1013.17     28.96 o
  -1  -4  12      447.63      595.91     11.17 o
   0  -4  12      139.41      158.50      6.93 o
   1  -4  12     2169.35     2224.95    301.22 o
   2  -4  12       46.04       53.21     13.65 o
   3  -4  12      315.97      360.82      5.06 o
  -4  -3  12      184.17      173.34      2.71 o
  -3  -3  12       82.00       90.32      5.82 o
  -2  -3  12      200.83      244.42     11.71 o
  -1  -3  12     2747.64     3398.23    223.28 o
   0  -3  12      121.46      162.21      3.27 o
   1  -3  12      943.06     1097.32    148.56 o
   2  -3  12     1617.78     1895.28    462.93 o
   3  -3  12       77.31       99.73      4.71 o
   4  -3  12      362.20      399.91    121.36 o
  -4  -2  12       49.82       51.38      2.50 o
  -3  -2  12      605.91      711.61     39.32 o
  -2  -2  12       35.41       39.90      4.82 o
  -1  -2  12      595.67      693.36     27.80 o
   0  -2  12      665.87      870.35    109.85 o
   1  -2  12       11.16       12.26      3.70 o
   2  -2  12     1443.98     1657.52    312.43 o
   3  -2  12      548.96      674.90      6.42 o
   4  -2  12       53.47       54.08      6.71 o
  -4  -1  12        6.39       -0.80      1.83 o
  -3  -1  12      413.74      450.37     24.43 o
  -2  -1  12     1162.34     1184.50     61.80 o
  -1  -1  12       87.41       89.36      4.41 o
   0  -1  12     2936.97     3333.62    268.26 o
   1  -1  12     2614.95     2641.83    542.60 o
   2  -1  12      398.01      399.01     34.01 o
   3  -1  12     1133.18     1221.54     38.02 o
   4  -1  12       78.10       69.76      8.43 o
  -4   0  12      170.53      196.40      3.41 o
  -3   0  12       36.05       37.08      2.06 o
  -2   0  12     1284.65     1316.91     38.20 o
  -1   0  12      491.54      471.06     37.94 o
   0   0  12      350.68      390.34     51.09 o
   1   0  12     3404.31     3273.43    283.72 o
   2   0  12       81.97       77.63     13.52 o
   3   0  12      230.71      214.61     30.71 o
   4   0  12      316.91      322.37      7.22 o
  -4   1  12      287.89      311.57     30.07 o
  -3   1  12      147.10      154.26      2.28 o
  -2   1  12      178.25      180.42      4.94 o
  -1   1  12     2724.88     2484.65    109.51 o
   0   1  12      267.75      246.77     31.69 o
   1   1  12      711.50      634.57     55.70 o
   2   1  12      545.40      390.97     58.93 o
   3   1  12        7.56       11.53      5.03 o
  -4   2  12       83.74       97.08     13.09 o
  -3   2  12      595.49      640.13      3.02 o
  -2   2  12       26.27       25.04      2.65 o
  -1   2  12      898.44      986.77    190.20 o
   0   2  12      743.69      730.49     67.39 o
   1   2  12        6.36        6.66      1.96 o
   2   2  12      516.04      421.34      8.40 o
   3   2  12      178.80      188.85      4.44 o
  -4   3  12       12.87       14.76      2.14 o
  -3   3  12      253.37      279.50     19.77 o
  -2   3  12      432.25      413.18     16.12 o
  -1   3  12       66.12       67.71     18.17 o
   0   3  12      609.13      578.31     59.38 o
   1   3  12      219.20      191.45     20.62 o
   2   3  12       49.88       57.02      8.09 o
   3   3  12      203.85      228.51      6.04 o
  -3   4  12       32.33       32.18      9.43 o
  -2   4  12      532.09      632.08    163.89 o
  -1   4  12      252.87      263.15     47.97 o
   0   4  12       89.19       80.13     10.00 o
   1   4  12      598.01      546.42     85.69 o
   2   4  12       48.10       43.42      4.31 o
  -2   5  12       33.88       35.99     23.26 o
  -1   5  12      337.67      332.84     91.04 o
   0   5  12        3.68        2.23      2.42 o
   1   5  12       62.94       52.07     10.37 o
  -1   6  12       97.03       89.19     22.74 o
  -1  -7  13      280.41      197.38      7.19 o
   0  -7  13        5.09       11.12      4.72 o
   1  -7  13      251.39      169.70     23.26 o
   2  -7  13      438.81      404.07      4.33 o
  -2  -6  13        8.03        2.92      2.44 o
  -1  -6  13      449.10      402.31      5.12 o
   0  -6  13      712.06      569.42     11.24 o
   1  -6  13       30.22       25.64      3.82 o
   2  -6  13      945.56      886.67      4.72 o
   3  -6  13      178.87      191.49      4.10 o
  -3  -5  13      134.99      130.40      4.70 o
  -2  -5  13      230.29      286.11      3.91 o
  -1  -5  13       19.50       21.77      2.38 o
   0  -5  13     1233.07     1290.25     55.66 o
   1  -5  13      145.10      140.47     22.19 o
   2  -5  13      200.56      171.28     20.89 o
   3  -5  13      830.80      863.60      5.84 o
  -3  -4  13       28.84       33.85      6.72 o
  -2  -4  13      987.43     1272.96     69.28 o
  -1  -4  13      171.88      214.19      3.68 o
   0  -4  13      279.48      380.98     14.94 o
   1  -4  13     1579.87     1627.66    275.55 o
   2  -4  13      102.12       98.06     22.74 o
   3  -4  13      364.44      405.94      5.15 o
  -4  -3  13      143.97      144.12     13.30 o
  -3  -3  13       26.10       31.36      2.18 o
  -2  -3  13      111.16      118.46      2.43 o
  -1  -3  13      666.92      774.06     37.04 o
   0  -3  13       14.40       17.24      2.16 o
   1  -3  13     1143.71     1285.97    162.28 o
   2  -3  13     1257.66     1395.15    375.14 o
   3  -3  13       59.34       76.86      4.86 o
  -4  -2  13       67.61       69.76      4.60 o
  -3  -2  13      502.58      533.78     23.48 o
  -2  -2  13       19.60       17.84      1.88 o
  -1  -2  13     1075.27     1257.98     95.20 o
   0  -2  13     2369.61     2753.01    198.91 o
   1  -2  13      169.22      181.95     24.75 o
   2  -2  13     1481.11     1542.30    348.39 o
   3  -2  13      272.94      337.46      5.06 o
   4  -2  13       58.94       40.71      4.68 o
  -4  -1  13        6.18       13.36      2.26 o
  -3  -1  13      396.94      433.41     26.75 o
  -2  -1  13      485.88      515.24     30.88 o
  -1  -1  13      179.32      194.59      2.54 o
   0  -1  13     4078.62     4555.50    465.55 o
   1  -1  13      494.05      524.15     81.03 o
   2  -1  13      332.17      306.95     37.70 o
   3  -1  13     1005.91     1032.12      6.94 o
  -4   0  13       99.31      107.26      3.52 o
  -3   0  13       42.09       43.78      6.23 o
  -2   0  13     1536.00     1602.89     81.49 o
  -1   0  13      367.48      338.70     29.19 o
   0   0  13      425.36      449.03     51.32 o
   1   0  13      933.35      963.73     77.72 o
   2   0  13       17.04       11.25      5.72 o
   3   0  13      245.84      189.21     13.68 o
  -4   1  13      248.86      264.96     33.51 o
  -3   1  13       42.91       44.74      1.78 o
  -2   1  13      420.46      433.70      6.56 o
  -1   1  13     1178.77     1124.28     44.50 o
   0   1  13       30.29       33.11      7.14 o
   1   1  13      730.87      665.37     50.27 o
   2   1  13      659.66      473.06     60.61 o
  -4   2  13       77.20       89.99      2.87 o
  -3   2  13      350.78      361.69      5.36 o
  -2   2  13       39.62       37.83      5.02 o
  -1   2  13      442.86      484.21    106.35 o
   0   2  13      466.58      440.49     45.46 o
   1   2  13       34.71       35.68      5.12 o
   2   2  13      471.12      453.28      9.00 o
  -3   3  13      293.03      320.29     37.74 o
  -2   3  13      349.52      341.25     16.93 o
  -1   3  13       56.86       59.83     12.30 o
   0   3  13     1038.98      944.83     82.38 o
   1   3  13      199.77      175.27     16.52 o
   2   3  13       84.13       85.83      5.41 o
  -3   4  13       22.00       21.61      6.84 o
  -2   4  13      429.94      534.59    132.46 o
  -1   4  13       40.85       41.88     11.72 o
   0   4  13       94.64       75.87     11.69 o
   1   4  13      268.59      310.02     70.82 o
   2   4  13        4.18       -4.09      4.09 o
  -2   5  13       67.74       82.61     33.72 o
  -1   5  13      135.45      131.25     43.94 o
   0   5  13        2.80        2.66      2.49 o
   1   5  13       97.68       76.13     12.33 o
  -1  -7  14      285.97      187.97      9.87 o
   0  -7  14        6.97        6.48      4.23 o
   1  -7  14      446.44      346.14     38.18 o
  -2  -6  14        3.30       -0.39     11.51 o
  -1  -6  14      403.49      361.13     18.01 o
   0  -6  14      208.33      170.45      8.57 o
   1  -6  14       69.30       58.77      8.59 o
   2  -6  14      770.82      725.93      5.01 o
  -3  -5  14      199.51      176.75      9.05 o
  -2  -5  14      107.65      129.80     11.06 o
  -1  -5  14       29.56       36.57     11.80 o
   0  -5  14      888.79      922.31     62.64 o
   1  -5  14      129.24      110.80     18.58 o
   2  -5  14      215.30      183.92     37.37 o
   3  -5  14      661.67      682.24      5.54 o
  -3  -4  14       14.39       12.03      2.33 o
  -2  -4  14      369.50      439.40     12.69 o
  -1  -4  14       36.55       36.20      3.65 o
   0  -4  14      508.93      651.74     14.57 o
   1  -4  14     1511.63     1512.21    257.67 o
   2  -4  14       45.87       46.17     15.91 o
   3  -4  14      512.91      606.93      5.61 o
  -3  -3  14        4.91       14.60      6.78 o
  -2  -3  14      179.97      210.09     14.97 o
  -1  -3  14     1197.56     1420.84      9.14 o
   0  -3  14       38.08       46.25      9.67 o
   1  -3  14     1096.06     1175.70    121.43 o
   2  -3  14      639.73      670.42    169.41 o
   3  -3  14       72.76      103.09      4.75 o
  -4  -2  14       74.27       69.61      3.43 o
  -3  -2  14      272.27      308.71      2.92 o
  -2  -2  14       75.32       76.08      1.98 o
  -1  -2  14     2451.79     2799.86    177.18 o
   0  -2  14      976.23     1123.12     39.25 o
   1  -2  14      247.99      246.08     33.33 o
   2  -2  14     1717.81     1693.95    441.26 o
   3  -2  14       89.99       97.87      4.10 o
  -4  -1  14        6.44       14.94      4.94 o
  -3  -1  14      480.57      574.66      2.91 o
  -2  -1  14      316.52      327.92     22.96 o
  -1  -1  14      134.80      142.82     13.66 o
   0  -1  14     1023.24     1205.82    109.44 o
   1  -1  14       77.26       78.86     12.05 o
   2  -1  14      324.21      309.04     42.61 o
   3  -1  14      448.46      439.13      5.67 o
  -4   0  14       39.09       44.38      6.02 o
  -3   0  14      114.92      137.93      2.35 o
  -2   0  14      971.72     1033.25     47.31 o
  -1   0  14       86.82       80.26      6.94 o
   0   0  14      537.35      549.92     52.86 o
   1   0  14     1318.85     1287.80    101.15 o
   2   0  14       46.04       33.32      5.60 o
   3   0  14      255.53      184.38     20.21 o
  -4   1  14      161.98      159.59     21.10 o
  -3   1  14       25.29       27.90      8.48 o
  -2   1  14      193.41      200.69      3.25 o
  -1   1  14      602.87      573.85     32.54 o
   0   1  14       22.76       25.02      6.19 o
   1   1  14      652.00      594.53     57.60 o
   2   1  14      246.58      192.05     28.28 o
  -3   2  14      275.54      306.18      8.09 o
  -2   2  14       25.46       28.50      3.59 o
  -1   2  14      953.14      998.48    221.18 o
   0   2  14      460.70      409.29     31.73 o
   1   2  14       84.99       73.91      6.94 o
   2   2  14      535.44      533.40    130.25 o
  -3   3  14      294.08      335.46     39.70 o
  -2   3  14      112.51      143.27     31.02 o
  -1   3  14       86.22       99.17     17.59 o
   0   3  14      566.08      535.96     28.99 o
   1   3  14       29.80       27.50      3.93 o
   2   3  14       95.46      107.88      5.19 o
  -2   4  14      176.31      190.18     55.46 o
  -1   4  14        9.28       11.10      2.99 o
   0   4  14      128.17      112.47     16.73 o
   1   4  14      168.90      177.57     44.56 o
  -1   5  14      176.41      161.91     47.69 o
   0   5  14       27.19       19.47      6.24 o
  -1  -7  15      136.21       83.96      6.32 o
   0  -7  15       13.21       11.96      1.94 o
   1  -7  15      388.16      279.19     38.11 o
  -2  -6  15        1.02        2.89      4.55 o
  -1  -6  15      302.59      255.87      6.05 o
   0  -6  15      127.96       95.33      2.58 o
   1  -6  15       76.82       49.52     15.52 o
   2  -6  15      721.25      634.44      4.27 o
  -2  -5  15       38.66       45.08      3.34 o
  -1  -5  15      115.16      142.94      3.07 o
   0  -5  15      953.16      971.90     51.81 o
   1  -5  15       33.48       34.02      6.61 o
   2  -5  15      311.33      273.47     50.85 o
  -3  -4  15       12.87        9.29      4.74 o
  -2  -4  15      402.00      447.41      3.35 o
  -1  -4  15       15.57       10.53      3.98 o
   0  -4  15      477.24      600.63      3.47 o
   1  -4  15      884.62      951.62    151.12 o
   2  -4  15       70.78       72.07     22.79 o
   3  -4  15      531.08      606.27      5.81 o
  -3  -3  15       23.84       34.06      8.56 o
  -2  -3  15      744.41      894.81     15.61 o
  -1  -3  15      812.29      995.10     42.44 o
   0  -3  15       82.31       84.35      7.75 o
   1  -3  15     1543.05     1579.63    194.47 o
   2  -3  15      211.16      224.21     63.24 o
   3  -3  15       44.33       53.60      3.19 o
  -3  -2  15      175.15      187.38      4.75 o
  -2  -2  15       33.69       38.72      4.67 o
  -1  -2  15      732.65      859.36     72.50 o
   0  -2  15      235.80      271.95      9.72 o
   1  -2  15      290.42      303.68     33.84 o
   2  -2  15      823.92      771.29    198.43 o
   3  -2  15       95.88      105.60      3.89 o
  -3  -1  15      419.94      466.46      3.60 o
  -2  -1  15      104.88      103.20      2.74 o
  -1  -1  15      178.95      188.19     16.81 o
   0  -1  15     1406.33     1512.83     79.30 o
   1  -1  15       69.32       67.85      9.58 o
   2  -1  15      255.88      225.96     38.33 o
   3  -1  15      441.24      402.50      5.60 o
  -3   0  15       54.12       60.15      4.12 o
  -2   0  15      474.17      495.96     21.57 o
  -1   0  15       28.48       33.09      7.37 o
   0   0  15      551.02      558.11     63.07 o
   1   0  15      614.31      605.15     64.98 o
   2   0  15       20.91       20.30      2.48 o
   3   0  15      347.65      221.25     18.94 o
  -3   1  15       11.24       16.83      2.16 o
  -2   1  15      455.11      457.25      3.93 o
  -1   1  15      583.05      583.79    118.46 o
   0   1  15       44.28       45.70      1.93 o
   1   1  15      853.46      794.41     64.05 o
   2   1  15      171.43      123.87     16.56 o
  -3   2  15      129.06      137.31      9.77 o
  -2   2  15       49.45       49.57      5.25 o
  -1   2  15      662.52      712.79    141.13 o
   0   2  15      116.00      115.31     11.85 o
   1   2  15      148.02      121.08     13.60 o
   2   2  15      324.97      308.95     70.64 o
  -3   3  15      140.70      141.18     20.14 o
  -2   3  15       29.89       28.53      6.35 o
  -1   3  15      103.34      102.19     25.84 o
   0   3  15      348.62      329.54     24.24 o
   1   3  15       39.18       33.65      6.39 o
   2   3  15       92.64       90.30      4.95 o
  -2   4  15      200.11      209.23     54.76 o
  -1   4  15       35.01       41.17     10.26 o
   0   4  15      107.34       78.95     13.80 o
   1   4  15      105.57      114.11     29.29 o
  -1  -6  16      333.77      272.80     16.85 o
   0  -6  16       30.06       22.06      2.07 o
   1  -6  16      109.63       93.44     20.23 o
  -2  -5  16       13.50       16.11      3.02 o
  -1  -5  16      121.87      143.44     13.73 o
   0  -5  16      670.77      690.42     36.25 o
   1  -5  16       50.68       46.25      3.04 o
   2  -5  16      389.35      326.85     47.29 o
  -3  -4  16      116.55      115.37      7.61 o
  -2  -4  16      347.60      388.24     30.45 o
  -1  -4  16       14.81       14.00      2.38 o
   0  -4  16      745.22      842.64     79.06 o
   1  -4  16      340.46      352.85     43.81 o
   2  -4  16       23.99       20.17      5.98 o
  -3  -3  16       10.83       14.04      9.06 o
  -2  -3  16      315.58      371.77      4.34 o
  -1  -3  16      309.36      352.68     22.24 o
   0  -3  16      154.42      157.93     11.90 o
   1  -3  16      828.49      843.16     56.08 o
   2  -3  16      173.41      152.41     50.78 o
   3  -3  16      161.49      171.84      4.67 o
  -3  -2  16       66.06       74.41      8.67 o
  -2  -2  16       24.28       32.03      1.94 o
  -1  -2  16      837.10      936.30     57.48 o
   0  -2  16      105.37      114.72      8.28 o
   1  -2  16      142.34      159.45     15.49 o
   2  -2  16      948.44      841.78    225.93 o
   3  -2  16       65.96       64.82      3.79 o
  -3  -1  16      224.35      256.76     16.91 o
  -2  -1  16       39.23       39.94      1.80 o
  -1  -1  16      280.89      278.30     10.46 o
   0  -1  16      840.62      901.54     77.56 o
   1  -1  16       20.02       17.99      2.45 o
   2  -1  16      505.06      415.76     71.44 o
   3  -1  16      138.04      109.11      4.30 o
  -3   0  16      116.11      138.13      3.81 o
  -2   0  16      423.21      417.14     11.00 o
  -1   0  16       17.28       20.85      1.84 o
   0   0  16      723.01      778.62     76.03 o
   1   0  16      356.10      344.48     25.54 o
   2   0  16       79.39       49.33     12.41 o
  -3   1  16       20.52       19.42      2.64 o
  -2   1  16      430.21      456.84      4.15 o
  -1   1  16      227.56      252.53     44.26 o
   0   1  16      147.47      129.89     13.56 o
   1   1  16      620.19      572.87     59.46 o
   2   1  16      110.78       80.46     12.17 o
  -3   2  16       46.19       47.18      2.13 o
  -2   2  16       50.29       51.88      6.06 o
  -1   2  16      406.31      462.43     86.55 o
   0   2  16       87.34       81.31      3.97 o
   1   2  16       98.54       89.60      7.72 o
   2   2  16      188.58      156.65     21.34 o
  -2   3  16       38.88       45.11     14.29 o
  -1   3  16       89.58      114.12     35.17 o
   0   3  16      268.62      235.08     27.27 o
   1   3  16       10.26       13.76      6.52 o
  -1   4  16        2.41       10.84      4.41 o
   0   4  16      125.95       85.59      3.19 o
  -1  -6  17      276.61      262.17      3.87 o
   0  -6  17       27.03       19.15      2.21 o
   1  -6  17      130.37       85.62     21.75 o
  -2  -5  17        3.83        8.02      8.83 o
  -1  -5  17      206.00      239.76     14.11 o
   0  -5  17      335.64      308.28     18.64 o
   1  -5  17       13.95       14.14      4.36 o
   2  -5  17      446.56      380.76    108.56 o
  -2  -4  17      186.06      191.02      3.65 o
  -1  -4  17       44.20       48.51      2.44 o
   0  -4  17      447.03      500.82     36.88 o
   1  -4  17      196.25      189.63     32.86 o
   2  -4  17       88.14       90.30     33.26 o
  -3  -3  17        1.72       -2.56      2.56 o
  -2  -3  17      300.30      320.78     17.41 o
  -1  -3  17      124.70      133.39      2.97 o
   0  -3  17       50.87       59.43      9.51 o
   1  -3  17     1142.53     1166.10     94.10 o
   2  -3  17      158.78      150.37     46.47 o
  -3  -2  17       31.09       31.28      3.85 o
  -2  -2  17       81.15       78.98      6.32 o
  -1  -2  17      620.06      691.40     45.07 o
   0  -2  17       24.99       24.45      2.88 o
   1  -2  17      421.09      436.34     40.24 o
   2  -2  17      307.59      278.25     71.78 o
  -3  -1  17      187.07      181.75     22.24 o
  -2  -1  17       11.30       10.86      3.91 o
  -1  -1  17      328.07      358.62     21.89 o
   0  -1  17      453.77      477.42     17.48 o
   1  -1  17       60.62       48.08      3.69 o
   2  -1  17      363.02      270.27     39.95 o
  -3   0  17      155.87      163.59      3.78 o
  -2   0  17      227.58      222.19     12.57 o
  -1   0  17       86.20       85.30     19.94 o
   0   0  17      668.52      674.25     54.69 o
   1   0  17      292.07      246.64      6.88 o
   2   0  17       98.58       70.91     10.63 o
  -3   1  17       16.39       17.98      1.92 o
  -2   1  17      271.69      258.71     20.50 o
  -1   1  17      129.03      124.54     26.82 o
   0   1  17       62.55       61.87      5.15 o
   1   1  17      379.76      357.05     44.54 o
   2   1  17       12.42        9.21      2.79 o
  -2   2  17       48.68       50.72     10.83 o
  -1   2  17      373.81      374.95     75.65 o
   0   2  17       35.54       33.24      3.45 o
   1   2  17      130.33      117.07      8.72 o
  -1   3  17      107.83      104.44     23.22 o
   0   3  17       62.35       54.21     10.38 o
  -1  -5  18      132.60      130.14      3.62 o
   0  -5  18      149.65      140.02     20.06 o
   1  -5  18       31.76       28.07     10.03 o
  -2  -4  18       88.21       94.94     10.82 o
  -1  -4  18       13.10       11.13      2.08 o
   0  -4  18      734.27      805.95     72.46 o
   1  -4  18      221.04      223.71     30.66 o
   2  -4  18      113.53       93.58     32.33 o
  -2  -3  18      256.71      264.13     14.84 o
  -1  -3  18       32.68       37.35      9.69 o
   0  -3  18      204.13      225.10     22.80 o
   1  -3  18      439.08      438.48     40.04 o
   2  -3  18        8.00        4.57      1.94 o
  -2  -2  18       83.44      102.46      5.05 o
  -1  -2  18      350.59      345.18      2.55 o
   0  -2  18       37.21       37.20      3.29 o
   1  -2  18      262.77      238.95     24.64 o
   2  -2  18      205.03      167.09     43.50 o
  -2  -1  18       30.92       28.56      1.95 o
  -1  -1  18      392.58      412.07     33.24 o
   0  -1  18      405.45      403.46      2.65 o
   1  -1  18       89.57       84.46     14.41 o
   2  -1  18      432.03      319.19     42.88 o
  -2   0  18      120.16       99.98      3.72 o
  -1   0  18       31.06       34.40     10.07 o
   0   0  18      465.71      455.86     38.64 o
   1   0  18       61.02       55.61      4.93 o
   2   0  18       37.85       25.92      5.05 o
  -2   1  18      279.90      268.86     19.10 o
  -1   1  18       64.56       67.23      8.39 o
   0   1  18      113.62      101.38     13.95 o
   1   1  18      205.86      178.69     20.66 o
  -1   2  18      113.17      118.16     24.20 o
   0   2  18        2.84        3.74      3.07 o
   0  -5  19      171.57      160.70     14.33 o
  -1  -4  19       62.29       72.16      4.95 o
   0  -4  19      381.51      384.24     32.39 o
   1  -4  19       25.09       25.47      2.49 o
  -2  -3  19      160.32      142.02     17.60 o
  -1  -3  19       22.38       20.70      2.42 o
   0  -3  19      100.94      110.26     12.33 o
   1  -3  19      230.46      206.84     24.47 o
  -2  -2  19      125.06      124.69     16.36 o
  -1  -2  19      312.26      322.60      2.66 o
   0  -2  19       49.26       49.03      4.23 o
   1  -2  19      413.32      362.14     13.25 o
  -2  -1  19       14.86       14.97      2.29 o
  -1  -1  19      335.04      358.71     48.46 o
   0  -1  19      143.58      146.15      9.55 o
   1  -1  19       35.34       30.41      3.89 o
  -2   0  19       65.37       55.63      7.23 o
  -1   0  19       51.09       48.49      3.80 o
   0   0  19      236.82      215.46     14.22 o
   1   0  19        8.58        9.83      2.64 o
  -1   1  19        3.49        2.44      6.17 o
   0   1  19       82.46       69.61      2.07 o
  -1  -3  20       19.16       17.34      1.93 o
   0  -3  20      214.15      194.99     19.93 o
  -1  -2  20      158.35      150.09      2.70 o
   0  -2  20       24.24       22.04      3.55 o
  -1  -1  20      164.80      156.26      2.40 o
   0  -1  20       18.69       16.05      3.38 o
  -1   0  20       46.63       47.30      6.29 o
   0   0  20      212.28      186.65      2.54 o
 
